# Supplementary material for: Changes in air composition driven by differences in biofuel consumption
Source: Environ Sci Pollut Res Int. 2026 Apr 20;33(15):7017–41. doi: 10.1007/s11356-026-37733-9 (PMC13156166; doi:10.1007/s11356-026-37733-9)
Supplement: Supplementary file 2 — (XLSX 171 KB) [file 11356_2026_37733_MOESM2_ESM.xlsx]

## Sheet: Content
Changes in air composition driven by differences in biofuel consumption
Camila Novais Fariasa*, Débora Pagliusob, Adriana Grandisb, José Vinícius Martinsc, Clara Rodrigues Pereirad, Lilian Lefol Guarieirod, Paulo Eduardo Artaxo Nettoe, Marcos Silveira Buckeridgeb, Pérola de Castro Vasconcellosa
Content - Online Resource 2
Table S6 - Results of Shapiro-Wilk and Mann-Whitney tests
Table S7 - Spearman correlation of PM2.5 samples collected during the COVID-19 pandemic (2020)
Table S8 - Spearman correlation of PM2.5 samples collected after the economic reopening (2022)

## Sheet: Table S6 - Statistical analysis
		Table S6 - Results of Shapiro-Wilk and Mann-Whitney tests
Variable	Year	Test	p-value	W	Normal distribution?	*Mann-Whitney Test: H0 is true?	Year with higher values
PM2.5	2020	Shapiro-Wilk	0.09049	0.95952	Yes				*Mann-Whitney H0: "There is no significant difference between the values."
	2022	Shapiro-Wilk	0.01067	0.93027	No
	2020 x 2022	Mann-Whitney	0.0001218			No	2022		If:	p-value>0.05 --> H0 is true
Fluoride	2020	Shapiro-Wilk	2.685e-11	0.52055	No					p-value<0.05 --> H0 is false
	2022	Shapiro-Wilk	0.0005041	0.87664	No
	2020 x 2022	Mann-Whitney	0.2728			Yes
Chloride	2020	Shapiro-Wilk	1.696e-05	0.8145	No
	2022	Shapiro-Wilk	2.854e-08	0.68115	No
	2020 x 2022	Mann-Whitney	0.02013			No	2022
Nitrate	2020	Shapiro-Wilk	0.001327	0.91144	No
	2022	Shapiro-Wilk	5e-05	0.8523	No
	2020 x 2022	Mann-Whitney	0.04418			No	2022
Sulfate	2020	Shapiro-Wilk	0.001704	91458	No
	2022	Shapiro-Wilk	0.001679	0.90605	No
	2020 x 2022	Mann-Whitney	0.001977			No	2022
Oxalate	2020	Shapiro-Wilk	0.02223	0.93926	No
	2022	Shapiro-Wilk	7.281e-07	0.77117	No
	2020 x 2022	Mann-Whitney	2.199e-05			No	2022
Sodium	2020	Shapiro-Wilk	0.002887	0.9099	No
	2022	Shapiro-Wilk	4.175e-06	0.80706	No
	2020 x 2022	Mann-Whitney	6.062e-08			No	2022
Potassium	2020	Shapiro-Wilk	0.001238	0.79366	No
	2022	Shapiro-Wilk	0.01482	0.93433	No
	2020 x 2022	Mann-Whitney	0.006814			No	2022
Magnesium	2020	Shapiro-Wilk	0.005874	0.884	No
	2022	Shapiro-Wilk	0.2941	0.96851	Yes
	2020 x 2022	Mann-Whitney	0.006633			No	2022
Calcium	2020	Shapiro-Wilk	3.251e-11	0.51723	No
	2022	Shapiro-Wilk	5.743e-05	0.84852	No
	2020 x 2022	Mann-Whitney	7.916e-13			No	2020
Ammonium	2020	Shapiro-Wilk	0.0004141	0.89621	No
	2022	Shapiro-Wilk	0.000198	0.87468	No
	2020 x 2022	Mann-Whitney	6.452e-07			No	2022
Formate	2020	Shapiro-Wilk	0.07196	0.92156	Yes
	2022	Shapiro-Wilk	0.002226	0.90625	No
	2020 x 2022	Mann-Whitney	1			Yes
OC	2020	Shapiro-Wilk	3.2e-05	0.85888	No
	2022	Shapiro-Wilk	0.0003043	0.88131	No
	2020 x 2022	Mann-Whitney	0.02033			No	2022
EC	2020	Shapiro-Wilk	3.854e-06	0.82024	No
	2022	Shapiro-Wilk	0.0005351	0.88976	No
	2020 x 2022	Mann-Whitney	0.007204			No	2022
OC/EC ratio	2020	Shapiro-Wilk	3.532e-05	0.85783	No
	2022	Shapiro-Wilk	0.003524	0.91606	No
	2020 x 2022	Mann-Whitney	0.8563			Yes
PHE	2020	Shapiro-Wilk	2.071e-12	0.3012	No
	2022	Shapiro-Wilk	7.503e-05	0.85619	No
	2020 x 2022	Mann-Whitney	0.001723			No	2022
FLT	2020	Shapiro-Wilk	8.899e-09	0.66368	No
	2022	Shapiro-Wilk	3.39e-07	0.75431	No
	2020 x 2022	Mann-Whitney	1.927e-06			No	2022
PYR	2020	Shapiro-Wilk	1.501e-07	0.73555	No
	2022	Shapiro-Wilk	4.856e-07	0.76232	No
	2020 x 2022	Mann-Whitney	2.05e-05			No	2022
RET	2020	Shapiro-Wilk	2.924e-05	0.68966	No
	2022	Shapiro-Wilk	0.001528	0.88694	No
	2020 x 2022	Mann-Whitney	0.1546			Yes
BaA	2020	Shapiro-Wilk	5.114e-07	0.77291	No
	2022	Shapiro-Wilk	1.494e-08	0.67768	No
	2020 x 2022	Mann-Whitney	6.795e-07			No	2022
CHR	2020	Shapiro-Wilk	1.054e-05	0.83791	No
	2022	Shapiro-Wilk	7.045e-07	0.77045	No
	2020 x 2022	Mann-Whitney	5.282e-10			No	2022
BbF	2020	Shapiro-Wilk	0.0002451	0.88901	No
	2022	Shapiro-Wilk	1.266e-08	0.67325	No
	2020 x 2022	Mann-Whitney	0.0064			No	2022
BkF	2020	Shapiro-Wilk	0.0002311	0.87708	No
	2022	Shapiro-Wilk	3.73e-07	0.75646	No
	2020 x 2022	Mann-Whitney	4.961e-06			No	2022
BeP	2020	Shapiro-Wilk	0.000149	0.87753	No
	2022	Shapiro-Wilk	2.452e-09	0.62714	No
	2020 x 2022	Mann-Whitney	1.087e-09			No	2022
BaP	2020	Shapiro-Wilk	3.238e-06	0.79356	No
	2022	Shapiro-Wilk	3.797e-08	0.68879	No
	2020 x 2022	Mann-Whitney	0.000112			No	2022
PER	2020	Shapiro-Wilk	0.6376	0.9495	Yes
	2022	Shapiro-Wilk	5.363e-05	0.8009	No
	2020 x 2022	Mann-Whitney	0.01409			No	2022
INP	2020	Shapiro-Wilk	0.0002378	0.88654	No
	2022	Shapiro-Wilk	1.515e-05	0.83136	No
	2020 x 2022	Mann-Whitney	0.09656			Yes
DBA	2020	Shapiro-Wilk	0.01771	0.82384	No
	2022	Shapiro-Wilk	7.03e-07	0.74958	No
	2020 x 2022	Mann-Whitney	8.574e-07			No	2022
BPE	2020	Shapiro-Wilk	0.0002588	0.88774	No
	2022	Shapiro-Wilk	0.001095	0.90009	No
	2020 x 2022	Mann-Whitney	8.375e-05			No	2022
COR	2020	Shapiro-Wilk	4.157e-05	0.83941	No
	2022	Shapiro-Wilk	1.033e-07	0.72667	No
	2020 x 2022	Mann-Whitney	0.0008583			No	2022
∑PAH	2020	Shapiro-Wilk	0.0002169	0.8873	No
	2022	Shapiro-Wilk	3.718e-06	0.80479	No
	2020 x 2022	Mann-Whitney	1.587e-06			No	2022
9FLO	2020	Shapiro-Wilk	0.1183	0.90142	Yes
	2022	Shapiro-Wilk	1.472e-08	0.65534	No
	2020 x 2022	Mann-Whitney	6.891e-12			No	2022
9,10AQ	2020	Shapiro-Wilk	8.297e-10	0.497	No
	2022	Shapiro-Wilk	1.656e-05	0.8221	No
	2020 x 2022	Mann-Whitney	2.749e-11			No	2022
2MAQ	2020	Shapiro-Wilk	0.001054	0.82018	No
	2022	Shapiro-Wilk	8.766e-06	0.80958	No
	2020 x 2022	Mann-Whitney	2.749e-11			No	2022
7BaAQ	2020	Shapiro-Wilk	6.836e-05	0.78221	No
	2022	Shapiro-Wilk	9.317e-07	0.56854	No
	2020 x 2022	Mann-Whitney	1.178e-06			No	2022
∑Oxy-PAH	2020	Shapiro-Wilk	1.534e-07	0.70513	No
	2022	Shapiro-Wilk	0.001357	0.89914	No
	2020 x 2022	Mann-Whitney	6.887e-15			No	2022
∑Nitro-PAH	2020	Shapiro-Wilk	0.3298	0.94097	Yes
	2022	Shapiro-Wilk	2.119e-06	0.73964	No
	2020 x 2022	Mann-Whitney	0.06036			Yes
Levoglucosan	2020	Shapiro-Wilk	2.361e-05	0.85407	No
	2022	Shapiro-Wilk	1.139e-05	0.82251	No
	2020 x 2022	Mann-Whitney	0.06036			Yes
Mannosan	2020	Shapiro-Wilk	2.32e-06	0.80348	No
	2022	Shapiro-Wilk	1.888e-07	0.73538	No
	2020 x 2022	Mann-Whitney	0.6844			Yes
Galactosan	2020	Shapiro-Wilk	1.886e-05	0.7972	No
	2022	Shapiro-Wilk	5.926e-06	0.84476	No
	2020 x 2022	Mann-Whitney	0.069			Yes
∑Anhydride-Monosaccharides	2020	Shapiro-Wilk	1.73e-05	0.84906	No
	2022	Shapiro-Wilk	7.916e-06	0.81934	No
	2020 x 2022	Mann-Whitney	0.1138			Yes
Fucose	2020	Shapiro-Wilk	3.074e-05	0.52159	No
	2022	Shapiro-Wilk	0.0004068	0.6536	No
	2020 x 2022	Mann-Whitney	0.203			Yes
Arabinose	2020	Shapiro-Wilk	3.068e-09	0.49231	No
	2022	Shapiro-Wilk	5.022e-08	0.68932	No
	2020 x 2022	Mann-Whitney	0.8334			Yes
Glucose	2020	Shapiro-Wilk	0.0003412	0.86082	No
	2022	Shapiro-Wilk	3.894e-12	0.39078	No
	2020 x 2022	Mann-Whitney	0.002314			No	2022
Galactose	2020	Shapiro-Wilk	5.487e-07	0.63525	No
	2022	Shapiro-Wilk	1.976e-07	0.71179	No
	2020 x 2022	Mann-Whitney	6.55e-05			No	2022
Mannose	2020	Shapiro-Wilk	0.0002188	0.72395	No
	2022	Shapiro-Wilk	5.651e-09	0.50218	No
	2020 x 2022	Mann-Whitney	0.4167			Yes
Xylose	2020	Shapiro-Wilk	2.435e-05	0.70742	No
	2022	Shapiro-Wilk	0.006744	0.9085	No
	2020 x 2022	Mann-Whitney	0.0001578			No	2022
∑Primary-Monosaccharides	2020	Shapiro-Wilk	0.00017	0.86117	No
	2022	Shapiro-Wilk	5.004e-12	0.41426	No
	2020 x 2022	Mann-Whitney	0.0001679			No	2022
Ti	2020	Shapiro-Wilk	0.0003344	0.8726	No
	2022	Shapiro-Wilk	1.253e-05	0.82431	No
	2020 x 2022	Mann-Whitney	4.217e-06			No	2022
V	2020	Shapiro-Wilk	2.228e-05	0.85314	No
	2022	Shapiro-Wilk	0.004544	0.9178	No
	2020 x 2022	Mann-Whitney	0.1792			Yes
Mn	2020	Shapiro-Wilk	0.0004785	0.8963	No
	2022	Shapiro-Wilk	0.1045	0.95745	Yes
	2020 x 2022	Mann-Whitney	8.916e-10			No	2022
Fe	2020	Shapiro-Wilk	9.714e-07	0.79822	No
	2022	Shapiro-Wilk	0.0008665	0.89469	No
	2020 x 2022	Mann-Whitney	1.568e-12			No	2022
Ni	2020	Shapiro-Wilk	3.666e-09	0.56424	No
	2022	Shapiro-Wilk	0.06437	0.95091	Yes
	2020 x 2022	Mann-Whitney	0.0009858			No	2022
Cu	2020	Shapiro-Wilk	3.647e-10	0.61062	No
	2022	Shapiro-Wilk	0.001435	0.90387	No
	2020 x 2022	Mann-Whitney	7.039e-13			No	2020
Zn	2020	Shapiro-Wilk	0.00459	0.9266	No
	2022	Shapiro-Wilk	2.501e-07	0.7474	No
	2020 x 2022	Mann-Whitney	5.876e-06			No	2022
As	2020	Shapiro-Wilk	0.06357	0.95579	Yes
	2022	Shapiro-Wilk	0.01291	0.91228	No
	2020 x 2022	Mann-Whitney	0.02348			No	2022
Se	2020	Shapiro-Wilk	1.573e-07	0.74723	No
	2022	Shapiro-Wilk	0.0008555	0.85661	No
	2020 x 2022	Mann-Whitney	0.1252			Yes
Rb	2020	Shapiro-Wilk	0.0001838	0.88496	No
	2022	Shapiro-Wilk	0.005299	0.92139	No
	2020 x 2022	Mann-Whitney	0.3555			Yes
Sr	2020	Shapiro-Wilk	0.009513	0.91772	No
	2022	Shapiro-Wilk	1.641e-10	0.52143	No
	2020 x 2022	Mann-Whitney	0.000309			No	2022
Mo	2020	Shapiro-Wilk	1.331e-14	0.22933	No
	2022	Shapiro-Wilk	0.0001069	0.86488	No
	2020 x 2022	Mann-Whitney	5.478e-08			No	2020
Cd	2020	Shapiro-Wilk	1.117e-05	0.84186	No
	2022	Shapiro-Wilk	8.439e-09	0.60302	No
	2020 x 2022	Mann-Whitney	0.2889			Yes
Sn	2020	Shapiro-Wilk	2.435e-06	0.81535	No
	2022	Shapiro-Wilk	3.856e-08	0.70233	No
	2020 x 2022	Mann-Whitney	0.4231			Yes
Sb	2020	Shapiro-Wilk	1.755e-07	0.73922	No
	2022	Shapiro-Wilk	8.745e-07	0.7962	No
	2020 x 2022	Mann-Whitney	0.4832			Yes
Ba	2020	Shapiro-Wilk	6.711e-12	0.39945	No
	2022	Shapiro-Wilk	0.002586	0.90022	No
	2020 x 2022	Mann-Whitney	1.948e-08			No	2022
Pb	2020	Shapiro-Wilk	0.002413	0.91887	No
	2022	Shapiro-Wilk	0.00451	0.9193	No
	2020 x 2022	Mann-Whitney	0.168			Yes
Solar Radiation (SR)	2020	Shapiro-Wilk	0.002205	0.91777	No
	2022	Shapiro-Wilk	0.0002085	0.87548	No
	2020 x 2022	Mann-Whitney	0.8505			Yes
Precipitation (PPT)	2020	Shapiro-Wilk	4.699e-14	0.28666	No
	2022	Shapiro-Wilk	2.033e-12	0.3776	No
	2020 x 2022	Mann-Whitney	0.09706			Yes
Atmospheric pressure (P)	2020	Shapiro-Wilk	0.5471	0.97956	Yes
	2022	Shapiro-Wilk	0.6783	0.98112	Yes
	2020 x 2022		0.1895			Yes
Temperature (T)	2020	Shapiro-Wilk	0.6731	0.9825	Yes
	2022	Shapiro-Wilk	0.8481	0.98554	Yes
	2020 x 2022	Mann-Whitney	0.8324			Yes
Relative Humidity (RH)	2020	Shapiro-Wilk	0.6705	0.98244	Yes
	2022	Shapiro-Wilk	0.02612	0.9412	No
	2020 x 2022	Mann-Whitney	0.6665			Yes
Wind speed (WS)	2020	Shapiro-Wilk	4.769e-05	0.86507	No
	2022	Shapiro-Wilk	0.2829	0.96918	Yes
	2020 x 2022	Mann-Whitney	0.112			Yes
*Mann-Whitney H0: "There is no significant difference between the values."
If:	p-value>0.05 --> H0 is true
	p-value<0.05 --> H0 is false

## Sheet: Table S7 - Spearman 2020
Table S7 - Spearman correlation of PM2.5 samples collected during the COVID-19 pandemic (2020)
Variable	Spearman Rank Order Correlations (Spreadsheet3 in Workbook2) MD pairwise deleted Marked correlations are significant at p <,05000
	PM	F-	HCOO-	Cl-	NO3-	SO42-	C2O42-	Na+	NH4+	K+	nss-K+	Mg2+	Ca2+	OC	EC	TC	OC-EC-ratio	PHE	FLT	PYR	RET	BaA	CHR	BbF	BkF	BeP	BaP	PER	INP	DBA	BPE	COR	PAH	9FLO	9,10-AQ	2MAQ	BaAQ	OPAH	NPAH	Levoglucosan	Mannosan	Galactosan	Anhydride-monossacharides	Arabinose	Galactose	Glucose	Xylose	Mannose	Primary-monossacharides
PM	1	0.09499	0.694664	0.291093	0.725918	0.347713	0.527221	0.264981	0.598061	0.386997	0.386997	-0.165446	0.44235	0.875816	0.715588	0.900612	0.112028	0.335037	0.372318	0.305508	0.32782	0.662493	0.689066	0.671905	0.612848	0.64485	0.517807	0.218182	0.658344	0.132867	0.648682	0.69341	0.714049	0.151648	0.228852	0.434218	0.3779	0.233806	-0.22549	0.777214	0.797853	0.751128	0.78849	-0.0841837	-0.0183995	0.296158	-0.160971	0.191411	0.297561
F-	0.09499	1	0.236283	-0.188105	-0.186017	-0.312987	0.358731	0.121642	-0.158986	0.209494	0.209494	-0.325812	-0.0212189	0.121696	0.0823359	0.126364	0.000693842	0.0259149	-0.0228054	0.00218992	0.0736842	0.0610073	0.0949435	0.127561	0.207967	0.0421871	0.110206	0.248485	0.117089	-0.125874	0.14548	-0.00374613	0.112091	-0.00659341	0.0479792	0.101073	0.0742007	-0.154839	0.0794118	0.110734	0.158945	0.0258206	0.103569	0.0457698	-0.0333338	0.165009	0.0909348	-0.269939	0.181386
HCOO-	0.694664	0.236283	1	0.181319	0.461462	0.188782	0.629588	0.190909	0.219368	0.607143	0.607143	0.380952	0.513269	0.624506	0.673913	0.750988	-0.110672	0.155911	0.361562	0.0315928	0.4	0.541734	0.670126	0.635533	0.696797	0.770969	0.420238		0.543914	0.7	0.741598	0.380135	0.640474	0.5	0.58042	0.285714	0.616667	0.446429	-0.4	0.583004	0.428814	0.573933	0.599951	0.0262928	-0.42563	-0.214035	-0.371837	-0.622766	-0.296241
Cl-	0.291093	-0.188105	0.181319	1	0.428745	0.240891	-0.193291	0.261029	0.132186	-0.00294118	-0.00294118	-0.0292308	0.354043	0.379555	0.294671	0.387247	0.0388445	0.411765	0.304519	0.312397	0.256966	0.475654	0.457709	0.516194	0.361199	0.418098	0.413642	0.309091	0.481781	0.629371	0.458502	0.525611	0.530364	0.363636	0.322177	0.414035	0.314615	0.195521	0.0357143	0.483806	0.425658	0.412521	0.472595	0.17536	0.335606	-0.12837	0.0117647	0.461538	-0.0843109
NO3-	0.725918	-0.186017	0.461462	0.428745	1	0.695987	0.145248	0.178599	0.826531	0.356037	0.356037	0.0457875	0.659766	0.596633	0.40089	0.572653	0.144268	0.119439	0.240178	0.190141	0.303759	0.341731	0.472983	0.532769	0.445047	0.512619	0.167011	0.1	0.54539	-0.475524	0.519554	0.552463	0.548687	0.191209	0.148459	0.49633	0.141636	0.324494	-0.0539216	0.578484	0.534329	0.569462	0.594301	0.0698806	0.160382	-0.164489	-0.154759	0.220859	-0.141463
SO42-	0.347713	-0.312987	0.188782	0.240891	0.695987	1	-0.17725	0.0290113	0.793745	0.0423117	0.0423117	0.518926	0.579004	0.231077	0.0458653	0.183372	0.165658	0.0830002	0.243604	0.23261	0.493233	0.0567103	0.143923	0.131257	-0.0417577	0.104799	-0.313331	-0.245455	0.124437	-0.251748	0.0600065	0.0961321	0.192076	0.406593	0.131092	0.520045	0.141636	0.329352	-0.0710784	0.0792387	0.141081	0.0580121	0.0983213	0.12496	0.32204	-0.347793	-0.099435	0.299387	-0.336883
C2O42-	0.527221	0.358731	0.629588	-0.193291	0.145248	-0.17725	1	0.0814183	0.236372	0.31637	0.31637	-0.153077	0.124732	0.444906	0.203572	0.422566	0.217012	-0.0483699	-0.148445	-0.173099	0.236326	0.150268	0.211431	0.226654	0.286175	0.222231	0.292054	0.172727	0.251603	-0.237762	0.269011	0.142501	0.235182	0.0559441	-0.157639	0.0421211	0.00763242	-0.266426	-0.159314	0.378872	0.32054	0.31867	0.387695	-0.217438	-0.140143	0.472722	0.161582	-0.00368098	0.5145
Na+	0.264981	0.121642	0.190909	0.261029	0.178599	0.0290113	0.0814183	1	0.119849	0.0617647	0.0617647	-0.0299266	0.347985	0.229326	0.130406	0.238969	-0.0382421	-0.119184	0.156262	0.163922	-0.135714	0.170564	0.212649	0.143598	0.170497	0.0365886	0.1206	0.047619	0.260214	0.260606	0.240962	0.223052	0.1859	0.0424242	0.357953	0.422556	0.454545	0.323453	-0.0769231	0.17787	0.188676	0.155131	0.18825	0.00441947	-0.294162	0.0944088	-0.0539136	-0.145375	0.0362958
NH4+	0.598061	-0.158986	0.219368	0.132186	0.826531	0.793745	0.236372	0.119849	1	0.20743	0.20743	0.0830281	0.549439	0.387347	0.132436	0.343673	0.250326	-0.0185232	0.114098	0.0887276	0.482707	0.122421	0.241539	0.244292	0.164911	0.20514	-0.147401	-0.145455	0.243059	-0.552448	0.20767	0.210723	0.294395	0.367033	-0.105042	0.47939	-0.0018315	0.168623	-0.218137	0.292916	0.317439	0.2583	0.312559	-0.178992	0.090464	-0.0801853	-0.0344535	0.191411	-0.0579737
K+	0.386997	0.209494	0.607143	-0.00294118	0.356037	0.0423117	0.31637	0.0617647	0.20743	1	1	0	0.275904	0.417957	-0.00245098	0.391125	0.647059	-0.302941	-0.0835913	-0.0877193	-0.178571	-0.0939112	0.21775	0.188854	0.26935	0.203302	-0.0617647	0.666667	0.287926	0.0357143	0.178535	0.120098	0.190918	-0.285714	0.25	0.286713	0.048951	0.178922	0.383333	0.413829	0.359289	0.394424	0.420021	0.125073	-0.0212787	0.321429	-0.433333	-0.25	0.194118
nss-K+	0.386997	0.209494	0.607143	-0.00294118	0.356037	0.0423117	0.31637	0.0617647	0.20743	1	1	0	0.275904	0.417957	-0.00245098	0.391125	0.647059	-0.302941	-0.0835913	-0.0877193	-0.178571	-0.0939112	0.21775	0.188854	0.26935	0.203302	-0.0617647	0.666667	0.287926	0.0357143	0.178535	0.120098	0.190918	-0.285714	0.25	0.286713	0.048951	0.178922	0.383333	0.413829	0.359289	0.394424	0.420021	0.125073	-0.0212787	0.321429	-0.433333	-0.25	0.194118
Mg2+	-0.165446	-0.325812	0.380952	-0.0292308	0.0457875	0.518926	-0.153077	-0.0299266	0.0830281	0	0	1	0.131304	-0.0830281	-0.213675	-0.0793651	0.221197	-0.06917	0.157509	0.177045	-0.0821429	-0.0738706	-0.126374	-0.122711	-0.241758	-0.106838	-0.181538	-0.428571	-0.161172	0.133333	-0.216728	-0.152308	-0.125763	-0.188811	0.301383	0.2	0.0186335	0.265385	0.0681319	-0.214286	-0.203885	-0.126412	-0.212454	0.109797	0.271915	-0.0246753	-0.436364	0.633333	0.00846979
Ca2+	0.44235	-0.0212189	0.513269	0.354043	0.659766	0.579004	0.124732	0.347985	0.549439	0.275904	0.275904	0.131304	1	0.381751	0.184358	0.328669	0.0540924	-0.0987552	-0.0278802	-0.0547879	0.0390977	0.0587137	0.274788	0.36268	0.242898	0.320474	0.0141684	0.1	0.427756	-0.0315237	0.392105	0.156898	0.385694	0.0769231	0.189166	0.487171	0.061207	0.309132	0.258824	0.404719	0.3736	0.355589	0.424206	0.318027	0.158811	-0.250516	-0.301045	-0.0449521	-0.293422
OC	0.875816	0.121696	0.624506	0.379555	0.596633	0.231077	0.444906	0.229326	0.387347	0.417957	0.417957	-0.0830281	0.381751	1	0.702779	0.953878	0.264329	0.344451	0.325945	0.267028	0.255639	0.685683	0.713599	0.775173	0.709468	0.730306	0.656375	0.390909	0.768964	0.531469	0.730209	0.727384	0.798949	0.12967	0.243978	0.389046	0.250916	0.219231	-0.00735294	0.847215	0.867744	0.811972	0.848134	0.0169593	0.0282125	0.274664	-0.0909348	0.185276	0.291557
EC	0.715588	0.0823359	0.673913	0.294671	0.40089	0.0458653	0.203572	0.130406	0.132436	-0.00245098	-0.00245098	-0.213675	0.184358	0.702779	1	0.834455	-0.406969	0.474257	0.428437	0.397025	0.203509	0.701868	0.729554	0.758162	0.62491	0.746061	0.618145	0.030303	0.608829	0.8	0.697522	0.760448	0.703232	0.0164835	0.403514	0.3	0.569231	0.193785	-0.244118	0.693951	0.718635	0.637917	0.705241	0.158355	0.12941	0.0473423	-0.0378424	0.148748	0.0856275
TC	0.900612	0.126364	0.750988	0.387247	0.572653	0.183372	0.422566	0.238969	0.343673	0.391125	0.391125	-0.0793651	0.328669	0.953878	0.834455	1	0.0768563	0.389999	0.412981	0.348709	0.219549	0.755188	0.769995	0.792979	0.706367	0.761354	0.686925	0.236364	0.715716	0.643357	0.729395	0.76249	0.790428	0.156044	0.348179	0.358554	0.358974	0.236032	-0.0906863	0.814664	0.837826	0.755292	0.817368	-0.0700849	0.0058265	0.226527	-0.16549	0.250307	0.235272
OC-EC-ratio	0.112028	0.000693842	-0.110672	0.0388445	0.144268	0.165658	0.217012	-0.0382421	0.250326	0.647059	0.647059	0.221197	0.0540924	0.264329	-0.406969	0.0768563	1	-0.22345	-0.119681	-0.15517	0.0631579	-0.120755	-0.0574138	-0.0813635	-0.0523276	-0.0271362	-0.0797073	0.00606061	-0.00873059	-0.190909	-0.134544	-0.153572	0.0050479	0.0384615	-0.225363	0.174026	-0.282051	-0.0208994	0.0735294	0.104106	0.180351	0.0649022	0.0831004	-0.2879	-0.147502	0.317109	-0.107879	0.337261	0.271053
PHE	0.335037	0.0259149	0.155911	0.411765	0.119439	0.0830002	-0.0483699	-0.119184	-0.0185232	-0.302941	-0.302941	-0.06917	-0.0987552	0.344451	0.474257	0.389999	-0.22345	1	0.808483	0.858488	0.855392	0.795323	0.675473	0.506023	0.499453	0.48598	0.548041	0.383333	0.33799	0.601399	0.419374	0.570599	0.661909	0.384615	0.392448	0.335088	0.560769	0.175362	-0.160714	0.338681	0.320236	0.455673	0.350946	0.121851	0.0986681	0.18912	-0.162352	0.199705	0.153564
FLT	0.372318	-0.0228054	0.361562	0.304519	0.240178	0.243604	-0.148445	0.156262	0.114098	-0.0835913	-0.0835913	0.157509	-0.0278802	0.325945	0.428437	0.412981	-0.119681	0.808483	1	0.973783	0.624561	0.778561	0.752343	0.381493	0.434871	0.403059	0.367261	0.00909091	0.275777	0.559441	0.368948	0.560184	0.578124	0.214286	0.527768	0.388312	0.498168	0.338239	-0.191176	0.191268	0.244114	0.299048	0.205934	-0.0817584	0.0112209	0.203698	-0.42798	0.11717	0.121355
PYR	0.305508	0.00218992	0.0315928	0.312397	0.190141	0.23261	-0.173099	0.163922	0.0887276	-0.0877193	-0.0877193	0.177045	-0.0547879	0.267028	0.397025	0.348709	-0.15517	0.858488	0.973783	1	0.647368	0.745719	0.722743	0.370921	0.398777	0.362464	0.347812	-0.0818182	0.247445	0.559441	0.328494	0.569378	0.550215	0.269231	0.53169	0.449351	0.504884	0.335175	-0.241176	0.163642	0.210155	0.270356	0.176475	-0.0639794	0.107953	0.159688	-0.341482	0.179072	0.0891831
RET	0.32782	0.0736842	0.4	0.256966	0.303759	0.493233	0.236326	-0.135714	0.482707	-0.178571	-0.178571	-0.0821429	0.0390977	0.255639	0.203509	0.219549	0.0631579	0.855392	0.624561	0.647368	1	0.535338	0.44812	0.204511	0.336842	0.276692	0.0588235	0.452381	0.148872	0.285714	0.196992	0.20743	0.409023	0.636364	0.220588	0.637363	0.626374	0.6	-0.0545455	0.0977444	0.125	0.321294	0.15188	0.277624	-0.109423	-0.0285714	-0.0714286	-0.460255	-0.075
BaA	0.662493	0.0610073	0.541734	0.475654	0.341731	0.0567103	0.150268	0.170564	0.122421	-0.0939112	-0.0939112	-0.0738706	0.0587137	0.685683	0.701868	0.755188	-0.120755	0.795323	0.778561	0.745719	0.535338	1	0.928087	0.699519	0.744732	0.715265	0.784279	0.163636	0.589491	0.839161	0.678796	0.753635	0.852226	0.112088	0.371174	0.436477	0.448107	0.239891	-0.0490196	0.553719	0.546862	0.606349	0.565314	-0.0193067	-0.173915	0.339543	-0.302046	-0.0509515	0.282605
CHR	0.689066	0.0949435	0.670126	0.457709	0.472983	0.143923	0.211431	0.212649	0.241539	0.21775	0.21775	-0.126374	0.274788	0.713599	0.729554	0.769995	-0.0574138	0.675473	0.752343	0.722743	0.44812	0.928087	1	0.776475	0.833956	0.799942	0.797731	0.354545	0.659555	0.804196	0.751951	0.804297	0.899039	0.120879	0.395546	0.474873	0.412698	0.227947	0.0441176	0.621126	0.588061	0.641083	0.631602	-0.00909357	-0.0910912	0.24173	-0.307258	-0.247391	0.182373
BbF	0.671905	0.127561	0.635533	0.516194	0.532769	0.131257	0.226654	0.143598	0.244292	0.188854	0.188854	-0.122711	0.36268	0.775173	0.758162	0.792979	-0.0813635	0.506023	0.381493	0.370921	0.204511	0.699519	0.776475	1	0.87596	0.924256	0.824797	0.609091	0.892526	0.713287	0.935515	0.846154	0.910914	0.12967	0.29722	0.340486	0.333944	0.13523	0.105392	0.848768	0.780482	0.816102	0.858666	0.133543	0.0895577	0.147895	-0.0677775	-0.0374463	0.0947512
BkF	0.612848	0.207967	0.696797	0.361199	0.445047	-0.0417577	0.286175	0.170497	0.164911	0.26935	0.26935	-0.241758	0.242898	0.709468	0.62491	0.706367	-0.0523276	0.499453	0.434871	0.398777	0.336842	0.744732	0.833956	0.87596	1	0.909507	0.875425	0.681818	0.773768	0.496503	0.87004	0.81518	0.92473	0.0417582	0.223394	0.342744	0.25641	0.167205	0.20098	0.696501	0.624962	0.672541	0.703644	0.208215	0.0936366	0.278729	-0.0240338	-0.328422	0.243257
BeP	0.64485	0.0421871	0.770969	0.418098	0.512619	0.104799	0.222231	0.0365886	0.20514	0.203302	0.203302	-0.106838	0.320474	0.730306	0.746061	0.761354	-0.0271362	0.48598	0.403059	0.362464	0.276692	0.715265	0.799942	0.924256	0.909507	1	0.904538	0.763636	0.815715	0.734266	0.899963	0.838259	0.908297	0.147253	0.274529	0.472614	0.363858	0.212561	0.122549	0.776503	0.711048	0.737693	0.788725	0.247161	0.102133	0.153302	-0.036148	-0.145488	0.135654
BaP	0.517807	0.110206	0.420238	0.413642	0.167011	-0.313331	0.292054	0.1206	-0.147401	-0.0617647	-0.0617647	-0.181538	0.0141684	0.656375	0.618145	0.686925	-0.0797073	0.548041	0.367261	0.347812	0.0588235	0.784279	0.797731	0.824797	0.875425	0.904538	1	0.5	0.695786	0.643357	0.794327	0.799777	0.876337	-0.111888	0.183338	0.329323	0.234432	-0.0113263	-0.0441176	0.672987	0.555076	0.638784	0.67658	0.131875	-0.0196724	0.434732	0.078982	-0.165807	0.423211
PER	0.218182	0.248485		0.309091	0.1	-0.245455	0.172727	0.047619	-0.145455	0.666667	0.666667	-0.428571	0.1	0.390909	0.030303	0.236364	0.00606061	0.383333	0.00909091	-0.0818182	0.452381	0.163636	0.354545	0.609091	0.681818	0.763636	0.5	1	0.609091	0.321429	0.536364	0.624242	0.590909	0.4	0.190476	-0.142857	0.516667	0.236364	0.733333	0.527273	0.334348	0.5	0.527273	0.144589	0.347312	0.490909	0.2	-0.485714	0.478788
INP	0.658344	0.117089	0.543914	0.481781	0.54539	0.124437	0.251603	0.260214	0.243059	0.287926	0.287926	-0.161172	0.427756	0.768964	0.608829	0.715716	-0.00873059	0.33799	0.275777	0.247445	0.148872	0.589491	0.659555	0.892526	0.773768	0.815715	0.695786	0.609091	1	0.818182	0.924442	0.781688	0.870814	0.0681319	0.249317	0.374365	0.276557	0.16843	0.203431	0.837974	0.770518	0.805229	0.845465	0.219574	0.0613409	0.175956	0.054222	-0.0349908	0.123458
DBA	0.132867	-0.125874	0.7	0.629371	-0.475524	-0.251748	-0.237762	0.260606	-0.552448	0.0357143	0.0357143	0.133333	-0.0315237	0.531469	0.8	0.643357	-0.190909	0.601399	0.559441	0.559441	0.285714	0.839161	0.804196	0.713287	0.496503	0.734266	0.643357	0.321429	0.818182	1	0.811189	0.748252	0.811189	0.2	0.915152	0.714286	0.845455	0.685315	0.107143	0.769231	0.637479	0.563924	0.769231	0.213293	0.4	0.224242	-0.3	-0.178571	0.154545
BPE	0.648682	0.14548	0.741598	0.458502	0.519554	0.0600065	0.269011	0.240962	0.20767	0.178535	0.178535	-0.216728	0.392105	0.730209	0.697522	0.729395	-0.134544	0.419374	0.368948	0.328494	0.196992	0.678796	0.751951	0.935515	0.87004	0.899963	0.794327	0.536364	0.924442	0.811189	1	0.846328	0.904901	0.0681319	0.309265	0.387916	0.376679	0.190495	0.223039	0.828747	0.754506	0.792793	0.838409	0.0981901	0.00460057	0.20363	-0.0502683	-0.125844	0.147662
COR	0.69341	-0.00374613	0.380135	0.525611	0.552463	0.0961321	0.142501	0.223052	0.210723	0.120098	0.120098	-0.152308	0.156898	0.727384	0.760448	0.76249	-0.153572	0.570599	0.560184	0.569378	0.20743	0.753635	0.804297	0.846154	0.81518	0.838259	0.799777	0.624242	0.781688	0.748252	0.846328	1	0.872811	0.0824176	0.362203	0.358442	0.381197	0.178444	-0.0285714	0.747506	0.66016	0.732698	0.751546	0.179232	0.246984	0.176457	0.121983	0.186441	0.152036
PAH	0.714049	0.112091	0.640474	0.530364	0.548687	0.192076	0.235182	0.1859	0.294395	0.190918	0.190918	-0.125763	0.385694	0.798949	0.703232	0.790428	0.0050479	0.661909	0.578124	0.550215	0.409023	0.852226	0.899039	0.910914	0.92473	0.908297	0.876337	0.590909	0.870814	0.811189	0.904901	0.872811	1	0.142857	0.301142	0.417278	0.385226	0.204059	0.0857843	0.773815	0.738966	0.780242	0.787183	0.127412	0.0407917	0.281503	-0.152499	-0.0804174	0.211642
9FLO	0.151648	-0.00659341	0.5	0.363636	0.191209	0.406593	0.0559441	0.0424242	0.367033	-0.285714	-0.285714	-0.188811	0.0769231	0.12967	0.0164835	0.156044	0.0384615	0.384615	0.214286	0.269231	0.636364	0.112088	0.120879	0.12967	0.0417582	0.147253	-0.111888	0.4	0.0681319	0.2	0.0681319	0.0824176	0.142857	1	0.454545	0.636364	0.766667	0.665934	0.183333	0.112088	0.18564	0.125275	0.125275	0.574861	0.214286	-0.216667	0.6	-0.2	-0.216667
9,10-AQ	0.228852	0.0479792	0.58042	0.322177	0.148459	0.131092	-0.157639	0.357953	-0.105042	0.25	0.25	0.301383	0.189166	0.243978	0.403514	0.348179	-0.225363	0.392448	0.527768	0.53169	0.220588	0.371174	0.395546	0.29722	0.223394	0.274529	0.183338	0.190476	0.249317	0.915152	0.309265	0.362203	0.301142	0.454545	1	0.593395	0.744957	0.80056	-0.0879121	0.284034	0.371082	0.278809	0.281672	-0.0934816	0.568917	-0.0265608	-0.585294	0.338377	0.0258065
2MAQ	0.434218	0.101073	0.285714	0.414035	0.49633	0.520045	0.0421211	0.422556	0.47939	0.286713	0.286713	0.2	0.487171	0.389046	0.3	0.358554	0.174026	0.335088	0.388312	0.449351	0.637363	0.436477	0.474873	0.340486	0.342744	0.472614	0.329323	-0.142857	0.374365	0.714286	0.387916	0.358442	0.417278	0.636364	0.593395	1	0.696078	0.808018	0.010989	0.288538	0.403911	0.352443	0.317899	0.39835	-0.0560421	-0.261765	0.3	-0.690476	-0.0856553
BaAQ	0.3779	0.0742007	0.616667	0.314615	0.141636	0.141636	0.00763242	0.454545	-0.0018315	0.048951	0.048951	0.0186335	0.061207	0.250916	0.569231	0.358974	-0.282051	0.560769	0.498168	0.504884	0.626374	0.448107	0.412698	0.333944	0.25641	0.363858	0.234432	0.516667	0.276557	0.845455	0.376679	0.381197	0.385226	0.766667	0.744957	0.696078	1	0.808303	-0.178022	0.380342	0.517892	0.423576	0.39078	0.234005	0.147577	0.19664	-0.0494505	0.0787879	0.212308
OPAH	0.233806	-0.154839	0.446429	0.195521	0.324494	0.329352	-0.266426	0.323453	0.168623	0.178922	0.178922	0.265385	0.309132	0.219231	0.193785	0.236032	-0.0208994	0.175362	0.338239	0.335175	0.6	0.239891	0.227947	0.13523	0.167205	0.212561	-0.0113263	0.236364	0.16843	0.685315	0.190495	0.178444	0.204059	0.665934	0.80056	0.808018	0.808303	1	0.169118	0.218826	0.316792	0.256138	0.223493	-0.0645798	0.192709	-0.109912	-0.37193	-0.0704071	-0.0762414
NPAH	-0.22549	0.0794118	-0.4	0.0357143	-0.0539216	-0.0710784	-0.159314	-0.0769231	-0.218137	0.383333	0.383333	0.0681319	0.258824	-0.00735294	-0.244118	-0.0906863	0.0735294	-0.160714	-0.191176	-0.241176	-0.0545455	-0.0490196	0.0441176	0.105392	0.20098	0.122549	-0.0441176	0.733333	0.203431	0.107143	0.223039	-0.0285714	0.0857843	0.183333	-0.0879121	0.010989	-0.178022	0.169118	1	-0.132353	-0.323077	-0.0955882	-0.110294	0.200609	0.0364743	0.186813	-0.183333	-0.6	0.0153846
Levoglucosan	0.777214	0.110734	0.583004	0.483806	0.578484	0.0792387	0.378872	0.17787	0.292916	0.413829	0.413829	-0.214286	0.404719	0.847215	0.693951	0.814664	0.104106	0.338681	0.191268	0.163642	0.0977444	0.553719	0.621126	0.848768	0.696501	0.776503	0.672987	0.527273	0.837974	0.769231	0.828747	0.747506	0.773815	0.112088	0.284034	0.288538	0.380342	0.218826	-0.132353	1	0.918016	0.928049	0.997092	0.0263585	0.121436	0.204646	-0.0169444	0.207362	0.225516
Mannosan	0.797853	0.158945	0.428814	0.425658	0.534329	0.141081	0.32054	0.188676	0.317439	0.359289	0.359289	-0.203885	0.3736	0.867744	0.718635	0.837826	0.180351	0.320236	0.244114	0.210155	0.125	0.546862	0.588061	0.780482	0.624962	0.711048	0.555076	0.334348	0.770518	0.637479	0.754506	0.66016	0.738966	0.18564	0.371082	0.403911	0.517892	0.316792	-0.323077	0.918016	1	0.893982	0.932821	-0.00750746	0.280195	0.150439	-0.120208	0.366986	0.228348
Galactosan	0.751128	0.0258206	0.573933	0.412521	0.569462	0.0580121	0.31867	0.155131	0.2583	0.394424	0.394424	-0.126412	0.355589	0.811972	0.637917	0.755292	0.0649022	0.455673	0.299048	0.270356	0.321294	0.606349	0.641083	0.816102	0.672541	0.737693	0.638784	0.5	0.805229	0.563924	0.792793	0.732698	0.780242	0.125275	0.278809	0.352443	0.423576	0.256138	-0.0955882	0.928049	0.893982	1	0.937708	0.100969	0.00444721	0.183726	-0.0491525	0.0773956	0.190007
Anhydride-monossacharides	0.78849	0.103569	0.599951	0.472595	0.594301	0.0983213	0.387695	0.18825	0.312559	0.420021	0.420021	-0.212454	0.424206	0.848134	0.705241	0.817368	0.0831004	0.350946	0.205934	0.176475	0.15188	0.565314	0.631602	0.858666	0.703644	0.788725	0.67658	0.527273	0.845465	0.769231	0.838409	0.751546	0.787183	0.125275	0.281672	0.317899	0.39078	0.223493	-0.110294	0.997092	0.932821	0.937708	1	0.0345351	0.0870908	0.206448	-0.00112962	0.207362	0.217834
Arabinose	-0.0841837	0.0457698	0.0262928	0.17536	0.0698806	0.12496	-0.217438	0.00441947	-0.178992	0.125073	0.125073	0.109797	0.318027	0.0169593	0.158355	-0.0700849	-0.2879	0.121851	-0.0817584	-0.0639794	0.277624	-0.0193067	-0.00909357	0.133543	0.208215	0.247161	0.131875	0.144589	0.219574	0.213293	0.0981901	0.179232	0.127412	0.574861	-0.0934816	0.39835	0.234005	-0.0645798	0.200609	0.0263585	-0.00750746	0.100969	0.0345351	1	0.204802	-0.260109	0.138838	-0.282003	-0.321206
Galactose	-0.0183995	-0.0333338	-0.42563	0.335606	0.160382	0.32204	-0.140143	-0.294162	0.090464	-0.0212787	-0.0212787	0.271915	0.158811	0.0282125	0.12941	0.0058265	-0.147502	0.0986681	0.0112209	0.107953	-0.109423	-0.173915	-0.0910912	0.0895577	0.0936366	0.102133	-0.0196724	0.347312	0.0613409	0.4	0.00460057	0.246984	0.0407917	0.214286	0.568917	-0.0560421	0.147577	0.192709	0.0364743	0.121436	0.280195	0.00444721	0.0870908	0.204802	1	-0.116056	0.455965	0.635061	0.0318924
Glucose	0.296158	0.165009	-0.214035	-0.12837	-0.164489	-0.347793	0.472722	0.0944088	-0.0801853	0.321429	0.321429	-0.0246753	-0.250516	0.274664	0.0473423	0.226527	0.317109	0.18912	0.203698	0.159688	-0.0285714	0.339543	0.24173	0.147895	0.278729	0.153302	0.434732	0.490909	0.175956	0.224242	0.20363	0.176457	0.281503	-0.216667	-0.0265608	-0.261765	0.19664	-0.109912	0.186813	0.204646	0.150439	0.183726	0.206448	-0.260109	-0.116056	1	-0.0413689	0.297497	0.980887
Xylose	-0.160971	0.0909348	-0.371837	0.0117647	-0.154759	-0.099435	0.161582	-0.0539136	-0.0344535	-0.433333	-0.433333	-0.436364	-0.301045	-0.0909348	-0.0378424	-0.16549	-0.107879	-0.162352	-0.42798	-0.341482	-0.0714286	-0.302046	-0.307258	-0.0677775	-0.0240338	-0.036148	0.078982	0.2	0.054222	-0.3	-0.0502683	0.121983	-0.152499	0.6	-0.585294	0.3	-0.0494505	-0.37193	-0.183333	-0.0169444	-0.120208	-0.0491525	-0.00112962	0.138838	0.455965	-0.0413689	1	-0.392857	0.13386
Mannose	0.191411	-0.269939	-0.622766	0.461538	0.220859	0.299387	-0.00368098	-0.145375	0.191411	-0.25	-0.25	0.633333	-0.0449521	0.185276	0.148748	0.250307	0.337261	0.199705	0.11717	0.179072	-0.460255	-0.0509515	-0.247391	-0.0374463	-0.328422	-0.145488	-0.165807	-0.485714	-0.0349908	-0.178571	-0.125844	0.186441	-0.0804174	-0.2	0.338377	-0.690476	0.0787879	-0.0704071	-0.6	0.207362	0.366986	0.0773956	0.207362	-0.282003	0.635061	0.297497	-0.392857	1	0.343559
Primary-monossacharides	0.297561	0.181386	-0.296241	-0.0843109	-0.141463	-0.336883	0.5145	0.0362958	-0.0579737	0.194118	0.194118	0.00846979	-0.293422	0.291557	0.0856275	0.235272	0.271053	0.153564	0.121355	0.0891831	-0.075	0.282605	0.182373	0.0947512	0.243257	0.135654	0.423211	0.478788	0.123458	0.154545	0.147662	0.152036	0.211642	-0.216667	0.0258065	-0.0856553	0.212308	-0.0762414	0.0153846	0.225516	0.228348	0.190007	0.217834	-0.321206	0.0318924	0.980887	0.13386	0.343559	1
Ti	0.241463	-0.0120458	0.607002	-0.216018	0.220263	-0.0959707	0.16964	-0.0517992	0.0694184	0.23956	0.23956	-0.142292	0.218736	0.230206	0.160976	0.233771	0.0538462	0.0817524	0.103088	-0.00140066	-0.0705882	0.358604	0.360545	0.314367	0.48925	0.477321	0.426771	0.433333	0.266107	-0.212121	0.392631	0.217212	0.397486	-0.536364	-0.211844	-0.0882353	-0.198617	-0.108468	0.278571	0.247842	0.152149	0.282665	0.27112	0.135023	-0.513412	0.159956	-0.638877	-0.382922	0.0406891
V	0.49398	0.0937415	0.263834	-0.0704453	0.581939	0.52134	0.229395	0.0772254	0.626224	-0.0773994	-0.0773994	-0.00976801	0.37169	0.38398	0.254993	0.400714	0.0548198	0.158814	0.311146	0.237147	0.365414	0.261741	0.301571	0.285364	0.321928	0.315689	0.0544548	0.1	0.239205	-0.363636	0.291421	0.348012	0.328529	0.0241758	0.142297	0.134952	0.155678	0.167206	-0.203431	0.261129	0.329838	0.20133	0.281028	-0.101756	-0.0597982	-0.0169895	-0.443378	0.228221	-0.0260788
Mn	0.617673	0.4122	0.686759	0.074297	0.392206	-0.0229598	0.507981	0.202828	0.220799	0.149639	0.149639	-0.336752	0.31117	0.592814	0.552035	0.610617	-0.102567	0.273896	0.250085	0.209461	0.263158	0.439935	0.486832	0.630065	0.687281	0.653551	0.515353	0.545455	0.592871	-0.258741	0.682258	0.566068	0.615084	-0.181319	0.00687548	0.131169	0.108669	-0.0101762	0.0171569	0.641301	0.612222	0.573517	0.658398	0.0228849	-0.0475319	0.243259	-0.0609997	-0.11043	0.244841
Fe	0.628163	0.322966	0.690711	-0.0506073	0.33949	0.00969412	0.469079	0.313439	0.265	0.304438	0.304438	-0.236874	0.261478	0.568469	0.529527	0.615	-0.0679548	0.147275	0.298601	0.22869	0.145865	0.46921	0.505279	0.563841	0.617146	0.563557	0.465621	0.563636	0.511358	-0.160839	0.605694	0.571018	0.54384	-0.125275	0.0140056	0.199322	0.130037	-0.0568826	0.0490196	0.552871	0.496761	0.450376	0.575576	-0.085001	-0.352656	0.387284	-0.233832	-0.101841	0.245216
Ni	0.427542	0.0502836	0.610294	0.0586081	0.496525	0.408907	0.241864	-0.0153241	0.429601	0.41978	0.41978	0.142857	0.401648	0.258945	0.171709	0.274131	0.029972	-0.111126	0.0437871	-0.0167126	0.15	0.157854	0.193449	0.378531	0.367344	0.36249	0.0520214	0.0833333	0.282515	-0.328671	0.371581	0.326395	0.282	0.209091	-0.100733	0.388235	-0.0896104	0.124597	0.237762	0.240299	0.147158	0.306385	0.273248	0.175335	-0.121571	0.0347612	-0.16309	-0.00550966	-0.0392229
Cu	0.487347	0.143245	0.343874	-0.00263158	0.135204	-0.170361	0.380915	0.190754	0.0773469	-0.135191	-0.135191	-0.322955	-0.125246	0.387653	0.40838	0.469286	-0.0201911	0.227238	0.395715	0.345819	0.037594	0.540751	0.536977	0.286691	0.5003	0.413807	0.48588	-0.0909091	0.314327	-0.0559441	0.350802	0.491223	0.386591	-0.116484	0.0151261	0.136081	0.030525	-0.157692	-0.0759804	0.27715	0.260132	0.229092	0.276181	-0.332239	-0.2165	0.258446	0.115787	-0.317792	0.244278
Zn	0.681735	0.347663	0.726285	0.0882591	0.457245	-0.0100003	0.459565	0.483125	0.249592	0.475748	0.475748	-0.252137	0.315138	0.595816	0.610074	0.653571	-0.138624	0.169239	0.333486	0.290919	0.183459	0.508681	0.591961	0.594811	0.709045	0.567257	0.487419	0.427273	0.546639	-0.0769231	0.638587	0.653164	0.605117	0.0945055	0.229132	0.290796	0.314408	0.138866	-0.0906863	0.587005	0.570477	0.5738	0.602719	0.156721	-0.170195	0.187914	-0.131036	-0.309203	0.162664
As	0.638469	0.00390816	0.428854	0.358907	0.524694	0.134646	0.307199	0.0683927	0.299388	0.211558	0.211558	-0.264957	0.308778	0.707347	0.568389	0.700714	0.132762	0.226125	0.165897	0.100074	0.372932	0.502143	0.525687	0.690375	0.7483	0.721228	0.577367	0.681818	0.614595	0.636364	0.665183	0.662572	0.665272	0.274725	0.164426	0.148504	0.309524	0.274696	0.166667	0.753285	0.753562	0.648525	0.759662	0.0504693	0.0536651	0.206834	-0.170573	0.160736	0.169418
Se	0.394881	0.276921	0.368577	-0.141313	0.396238	0.275494	0.232327	0.137718	0.454086	0.468137	0.468137	0.173846	0.30998	0.259944	0.0980237	0.2428	0.179842	0.0540573	0.2271	0.217867	0.250774	0.0854759	0.23736	0.143822	0.262207	0.26139	0.0766233	-0.442424	0.036299	-0.559441	0.129056	0.223291	0.233125	0.263736	0.0461877	0.563636	0.164615	0.186615	-0.275	0.193839	0.209784	0.132755	0.206605	0.000903135	-0.312965	0.125359	-0.138379	-0.366716	0.103622
Rb	0.813776	0.176356	0.731225	0.262955	0.493673	0.0310212	0.465485	0.176006	0.208163	0.657379	0.657379	-0.257631	0.284954	0.81898	0.767586	0.865	0.039188	0.347184	0.366186	0.302618	0.282707	0.668476	0.723532	0.733284	0.711089	0.73707	0.64495	0.472727	0.660895	0.461538	0.72147	0.688967	0.763387	0.0285714	0.344538	0.242236	0.442613	0.244534	-0.156863	0.819511	0.821418	0.738057	0.823133	0.0130771	0.0410921	0.314563	-0.263767	0.157055	0.30863
Sr	-0.0106686	0.160749	0.28999	-0.430542	-0.0452821	-0.111197	0.138131	-0.323343	-0.0258416	0.164286	0.164286	0.144269	-0.208765	-0.0248933	-0.0548263	-0.00853485	0.139768	-0.166347	0.0041256	-0.0585224	-0.00309598	0.0544437	0.0526417	-0.0455219	0.0652456	0.0731144	-0.0350105	-0.619048	-0.112145	-0.175758	-0.0168336	-0.118046	-0.00189675	-0.0901099	-0.220391	-0.0508772	-0.273715	-0.0576613	0.0945055	-0.0822665	-0.242382	-0.0916699	-0.0868947	-0.0175591	-0.665928	0.263273	-0.316985	-0.168422	0.150167
Mo	0.371122	0.192585	0.328063	0.0263158	0.268367	-0.0993393	0.361887	0.0202585	0.16398	0.145511	0.145511	-0.531746	0.0389731	0.27602	0.323491	0.281837	-0.0776162	0.132901	0.155326	0.126291	0.583459	0.307934	0.382338	0.369346	0.570986	0.48741	0.382886	0.918182	0.426466	-0.181818	0.470757	0.436517	0.451593	0.213187	-0.0221289	0.0886505	0.163614	0.0145749	0.0612745	0.362203	0.263463	0.293985	0.372612	-0.116876	0.00306658	0.191132	0.131601	-0.306749	0.16848
Cd	0.764184	0.0629105	0.670949	0.401215	0.673367	0.206026	0.287537	0.277866	0.414286	0.246646	0.246646	-0.123932	0.360934	0.746939	0.64568	0.75551	0.0184542	0.406802	0.353924	0.315585	0.263158	0.63437	0.693136	0.799816	0.81814	0.77286	0.65046	0.527273	0.73873	0.615385	0.803539	0.824949	0.816449	0.0461538	0.347899	0.313382	0.460317	0.324291	-0.00980392	0.790581	0.784036	0.781261	0.805378	-0.0014303	0.0812643	0.250209	-0.242304	0.0809817	0.212946
Sn	0.573265	0.0634533	0.439723	0.174494	0.607551	0.240414	0.159414	0.306308	0.445102	0.351909	0.351909	0.023199	0.378628	0.541633	0.364633	0.502041	0.144594	0.223189	0.363297	0.341732	0.344361	0.402418	0.52357	0.518789	0.630889	0.592698	0.42316	0.445455	0.456699	-0.314685	0.533775	0.560303	0.592464	0.0989011	0.191317	0.562959	0.301587	0.324089	0.110294	0.560984	0.485843	0.548294	0.569657	0.136901	-0.080651	0.266426	-0.145722	-0.344786	0.251782
Sb	0.746224	0.0856538	0.609684	0.500607	0.58051	0.234751	0.229395	0.306552	0.363367	-0.215686	-0.215686	-0.161172	0.329247	0.724082	0.727529	0.793265	-0.11713	0.37593	0.444695	0.407766	0.312782	0.674211	0.676256	0.721906	0.729131	0.679599	0.580933	-0.00909091	0.613944	0.72028	0.681684	0.778083	0.715375	0.142857	0.383193	0.409373	0.478632	0.369433	-0.176471	0.696497	0.743199	0.656391	0.704916	-0.0159377	0.164982	0.064869	-0.116351	0.0920246	0.113884
Ba	0.467466	0.0567123	0.394805	0.0270435	0.121465	-0.20363	0.317229	0.26308	0.0559922	0.175	0.175	-0.123659	-0.070745	0.395187	0.315331	0.484321	0.0724739	0.45699	0.346136	0.232101	-0.0294118	0.470648	0.362892	0.327769	0.457326	0.467167	0.63964	0.369697	0.280836	0.318182	0.370557	0.490909	0.363747	-0.145455	0.10509	-0.0367647	0.370553	-0.0395894	0.0588235	0.38167	0.387972	0.365198	0.38872	-0.286001	-0.452843	0.482661	-0.346643	0.352035	0.381207
Pb	0.793367	0.138414	0.726285	0.270243	0.648878	0.189546	0.39649	0.298529	0.469694	0.252838	0.252838	-0.192308	0.376315	0.722551	0.61409	0.746735	0.0213851	0.370565	0.384721	0.337503	0.312782	0.61889	0.690911	0.738743	0.790021	0.739614	0.627203	0.345455	0.663446	0.545455	0.760713	0.756218	0.766907	0.0857143	0.309524	0.400339	0.446886	0.315182	-0.0318627	0.757825	0.726174	0.730422	0.768897	-0.123619	-0.0665447	0.314949	-0.230443	-0.00613497	0.278799
O3	0.487786	0.0279003	0.575219	-0.0972312	0.282597	0.18647	0.185912	0.169243	0.296904	0.525154	0.525154	0.310982	0.0131922	0.441038	0.421992	0.511522	0.108055	0.0200322	0.192257	0.157904	0.301141	0.313681	0.330206	0.354741	0.148332	0.312134	0.0492981	0.0909091	0.215294	0.0639276	0.22531	0.139427	0.312146	0.294767	0.202646	0.295093	0.415269	0.300071	-0.188235	0.313399	0.417086	0.260396	0.333081	-0.322038	-0.168328	0.271685	-0.126601	0.123247	0.184407
NOx	0.496173	0.437357	0.273857	0.122695	0.155583	-0.29516	0.552862	-0.00880021	0.0345258	0.338235	0.338235	-0.479927	-0.0228871	0.448347	0.558492	0.541013	-0.163245	0.260494	0.0504513	0.0211472	-0.235515	0.356933	0.336389	0.469911	0.416903	0.424452	0.552322	0.527273	0.41891	0.405594	0.516004	0.527847	0.385657	-0.180418	0.0771817	-0.0422215	0.344332	-0.15377	-0.0514706	0.531283	0.52165	0.451715	0.524307	-0.196011	-0.0461661	0.458284	-0.0230744	0.317987	0.483802
Sr	0.244394	0.00255123	0.245059	0.0497976	0.181994	0.368182	-0.150116	0.362318	0.268629	-0.120743	-0.120743	0.269231	0.0766184	0.177811	0.141993	0.237761	-0.00526501	-0.0807774	0.173021	0.147086	0.333835	0.108548	0.0170439	0.129956	-0.118538	-0.0953455	-0.288493	-0.390909	0.014927	-0.132867	-0.0109646	0.0393745	0.0494923	0.397802	0.159955	0.286279	0.178266	0.213169	-0.120098	0.0474004	0.170568	-0.0165997	0.0711261	-0.099304	-0.0996637	-0.180192	-0.124824	0.0944786	-0.25122
PPT	-0.282896	-0.191055	0.129143	-0.0607204	-0.169039	-0.152583	-0.197679	-0.0521289	-0.214688	-0.303229	-0.303229	0.134311	0.0179052	-0.392076	-0.243455	-0.334407	-0.198058	-0.19685	-0.0633682	-0.140676	-0.350092	-0.124017	-0.244663	-0.322633	-0.138254	-0.0913741	-0.0105222	-0.595465	-0.272754	-0.404567	-0.221222	-0.283091	-0.321982	-0.304803	-0.318131	-0.116716	-0.26639	-0.104651	-0.0975643	-0.309015	-0.359833	-0.193562	-0.295426	0.115136	-0.298383	-0.138192	-0.283896	0.102187	-0.157128
P	0.116329	-0.0471706	-0.0444774	-0.100607	0.0173984	-0.00801061	0.210445	0.101864	0.189852	-0.428277	-0.428277	-0.200244	-0.0791627	-0.100258	-0.199148	-0.115054	0.0840774	0.0737423	0.0369653	0.0329481	0.237594	0.0413532	-0.0562069	-0.192841	0.0772782	-0.0285921	0.134887	-0.190909	-0.0729794	-0.181818	-0.0962655	0.0728722	-0.0576815	0.235165	-0.061769	0.129305	0.195971	0.134319	-0.428922	-0.0470432	-0.0717745	0.000491628	-0.0489311	-0.2349	-0.0932382	0.352941	0.283536	-0.25046	0.341948
T	0.22072	0.00217126	0.528656	0.0955514	0.0100513	0.182866	-0.027908	-0.179247	-0.0238782	-0.0877193	-0.0877193	0.227751	0.0643016	0.414194	0.442044	0.411949	-0.0376693	0.262564	0.112904	0.105363	0.162406	0.242568	0.188352	0.300066	0.084784	0.322116	0.147002	-0.127273	0.224231	0.776224	0.25745	0.144867	0.295066	0.0857143	0.0935574	0.329193	0.321734	0.10081	-0.125	0.219144	0.324111	0.160965	0.223685	0.306085	0.126956	-0.110303	-0.0169444	0.234356	-0.0296435
RH	-0.436706	-0.297688	-0.454545	-0.200324	-0.112863	0.180243	-0.247383	-0.142591	0.119802	-0.348993	-0.348993	0.336132	-0.0180998	-0.528854	-0.640178	-0.603194	0.142105	-0.220963	-0.172041	-0.144765	-0.18797	-0.450057	-0.481694	-0.656734	-0.461923	-0.523924	-0.46963	-0.783601	-0.559805	-0.41958	-0.595739	-0.458751	-0.559941	-0.0549451	-0.143978	-0.10559	-0.228327	0.139271	-0.213235	-0.55494	-0.472856	-0.431083	-0.565196	-0.143556	0.152149	-0.166956	0.072296	0.0196319	-0.0829346
WS	-0.392323	0.117455	-0.449778	-0.0888191	-0.485172	-0.186264	-0.153317	-0.140738	-0.384615	-0.254001	-0.254001	0.122212	-0.31107	-0.301465	-0.261797	-0.334388	-0.0489818	0.0200992	-0.0476241	0.0374013	-0.218879	-0.266759	-0.263928	-0.247492	-0.225783	-0.324793	-0.22565	-0.0272727	-0.27741	-0.0559441	-0.300923	-0.256014	-0.219979	-0.292308	0.0210217	-0.235028	-0.0895477	-0.295392	-0.0662577	-0.26472	-0.258247	-0.379361	-0.276358	0.124781	0.317794	0.0379861	0.187111	-0.138821	0.0691662
mobility	-0.189694	-0.441079	-0.176877	0.174494	-0.0247959	0.384959	-0.502414	-0.0959442	-0.0553061	0.0773994	0.0773994	0.501221	0.053082	-0.0784694	-0.0691489	-0.100612	0.136344	0.0125512	0.124881	0.125586	0.396992	0.0109778	0.0176948	-0.112146	-0.244195	-0.0775924	-0.266035	-0.209091	-0.135208	0.622378	-0.172768	-0.203145	-0.0457155	0.49011	0.247619	0.314512	0.238706	0.367611	0.264706	-0.198423	-0.153846	-0.173106	-0.203322	0.318549	0.203314	-0.22022	-0.138379	0.0515338	-0.282739
[truncated: 26 more columns]

## Sheet: Table S8 - Spearman 2022
Table S8 - Spearman correlation of PM2.5 samples collected after the economic reopening (2022)
Variable	Spearman Rank Order Correlations (Spreadsheet1) MD pairwise deleted Marked correlations are significant at p <,05000
	PM	F-	HCOO-	Cl-	NO3-	SO42-	C2O42-	Na+	NH4+	K+	nss-K+	Mg2+	Ca2+	OC	EC	TC	PHE	FLT	PYR	RET	BaA	CHR	BbF	BkF	BeP	BaP	PER	INP	DBA	BPE	COR	PAH	9FLO	9,10-AQ	2MAQ	BaAQ	OPAH	NPAH	Levoglucosan	Mannosan	Galactosan	L/M	L/G	Anhydride-monossacharides	Arabinose	Galactose	Glucose	Xylose	Mannose
PM	1	-0.107895	0.520946	0.429706	0.551233	0.364059	0.611135	0.161945	0.180268	0.701903	0.700493	0.63601	0.457418	0.825229	0.66568	0.803242	0.491543	0.52093	0.54179	0.54413	0.584637	0.282171	0.617195	0.641297	0.54771	0.477514	0.49879	0.713319	0.445591	0.60592	0.756871	0.622128	-0.208537	-0.152091	-0.00888502	0.453247	0.12341	0.225686	0.753247	0.72833	0.768271	-0.00634273	-0.290056	0.733192	0.413871	0.355466	0.298097	0.0302521	0.153966
F-	-0.107895	1	0.555714	0.0399387	0.0574899	0.52085	0.387449	0.398785	0.127126	0.03583	0.0188259	-0.120436	-0.018711	-0.0384615	-0.0287449	-0.0487854	-0.174291	-0.134008	-0.0755061	-0.206443	-0.0210526	-0.165182	-0.132996	-0.183603	-0.0447368	-0.15	-0.19064	-0.0524291	-0.167507	-0.0580972	-0.0518219	-0.0894737	0.245614	0.214083	0.0651968	-0.37193	0.0486924	-0.285094	-0.151111	0.0386257	-0.213165	-0.114783	0.179832	-0.132996	-0.231046	0.0162465	0.0493927	-0.0861437	-0.035856
HCOO-	0.520946	0.555714	1	0.336585	0.516733	0.476704	0.753829	0.410096	0.171056	0.667126	0.66745	0.416135	0.484991	0.631796	0.544769	0.61397	0.19669	0.320476	0.360182	0.256155	0.453367	0.128596	0.437485	0.386273	0.36245	0.280488	0.117241	0.538773	0.230332	0.430354	0.583016	0.435702	-0.0190283	0.212146	0.0995951	-0.278947	0.065666	-0.151957	0.502265	0.659408	0.590797	-0.0514831	-0.462086	0.468601	0.308276	0.381697	0.364634	-0.0571524	0.092514
Cl-	0.429706	0.0399387	0.336585	1	0.712503	0.42452	0.469087	0.498906	0.536504	0.517543	0.517705	0.184053	0.254784	0.510899	0.426303	0.501175	0.320209	0.456122	0.394052	0.231426	0.474111	0.277692	0.337007	0.322421	0.301515	0.287242	0.419355	0.390973	0.175183	0.318208	0.480431	0.357264	-0.23502	-0.160526	-0.117814	-0.123308	-0.151407	0.364001	0.405226	0.56115	0.579307	-0.132323	-0.561221	0.384329	0.189623	0.270507	0.231359	-0.0582124	0.179579
NO3-	0.551233	0.0574899	0.516733	0.712503	1	0.560395	0.67456	0.308104	0.532629	0.456801	0.456096	0.24058	0.231181	0.583369	0.413249	0.552784	0.220175	0.418464	0.40747	0.144939	0.496124	0.305004	0.414799	0.432558	0.29105	0.177538	0.229839	0.491896	0.337711	0.419309	0.543622	0.436646	-0.250523	-0.131185	-0.116376	-0.0103896	-0.113686	0.300863	0.487768	0.604651	0.567033	-0.184694	-0.41651	0.470613	0.207284	0.273482	0.257475	-0.123529	0.0634108
SO42-	0.364059	0.52085	0.476704	0.42452	0.560395	1	0.7105	0.433263	0.578576	0.150529	0.143904	0.116765	0.0825703	0.210994	0.0360817	0.162086	-0.0465116	0.0639887	0.0325581	-0.0107287	0.116843	-0.20902	-0.0587738	-0.0311487	-0.0534179	-0.19261	-0.0185484	0.0648344	-0.0043152	-0.0143763	0.117266	-0.0109937	-0.0980836	-0.288328	-0.114983	-0.074026	-0.0623126	-0.145313	0.0653881	0.298852	0.0403415	-0.277117	0.00225141	0.0157858	-0.138712	-0.0427126	-0.111598	-0.0434174	-0.172878
C2O42-	0.611135	0.387449	0.753829	0.469087	0.67456	0.7105	1	0.445384	0.372375	0.550388	0.546864	0.460984	0.456608	0.626498	0.442847	0.589429	0.205074	0.27456	0.30895	0.137652	0.3463	-0.0170543	0.307118	0.266103	0.288231	0.210275	0.046371	0.402114	0.347655	0.325722	0.446653	0.347287	-0.0308362	-0.0738676	-0.0445993	-0.0467532	0.00964265	0.0455344	0.531712	0.598007	0.528567	-0.0696946	-0.345966	0.478788	0.181755	0.244332	0.217155	-0.0621849	-0.141506
Na+	0.161945	0.398785	0.410096	0.498906	0.308104	0.433263	0.445384	1	0.279774	0.322481	0.310218	0.252573	0.367474	0.172657	0.1074	0.170965	0.038508	0.0153629	0.0135307	-0.0995951	0.012544	0.0138125	0.00775194	-0.0219873	0.0105708	-0.126165	0.0512097	0.063284	-0.120826	0.0138125	0.0876674	0.0118393	0.0672474	0.0679443	0.0108014	-0.0545455	0.114658	0.167316	0.107822	0.311235	0.191106	-0.151546	-0.181051	0.0586328	0.00235253	0.223077	0.163999	0.122689	-0.111692
NH4+	0.180268	0.127126	0.171056	0.536504	0.532629	0.578576	0.372375	0.279774	1	0.194785	0.192671	0.0966696	0.132971	0.19253	0.126709	0.167301	0.177439	0.327555	0.289077	0.0520243	0.239183	0.128541	0.113037	0.126991	0.193798	0.189531	0.296774	0.144045	0.0990619	0.164341	0.18957	0.163354	-0.265854	-0.323519	-0.284321	-0.107792	-0.264079	0.074872	0.141649	0.347327	0.16859	-0.251973	-0.0692308	0.100211	-0.107781	0.00506073	0.0308064	-0.0859944	0.119257
K+	0.701903	0.03583	0.667126	0.517543	0.456801	0.150529	0.550388	0.322481	0.194785	1	0.999295	0.479297	0.504416	0.882311	0.795772	0.882311	0.508608	0.60451	0.657505	0.477126	0.691332	0.485976	0.742354	0.702748	0.675687	0.687708	0.718548	0.793658	0.507317	0.750247	0.788724	0.752643	-0.152091	0.0440767	0.126307	-0.0454545	0.0589093	0.381083	0.84023	0.8582	0.918097	0.100502	-0.440901	0.817618	0.405071	0.410121	0.509212	0.00840336	0.242296
nss-K+	0.700493	0.0188259	0.66745	0.517705	0.456096	0.143904	0.546864	0.310218	0.192671	0.999295	1	0.473625	0.490641	0.881325	0.797604	0.881184	0.514497	0.61198	0.662016	0.475506	0.694574	0.482734	0.744891	0.70444	0.672023	0.689977	0.714919	0.79408	0.510131	0.745314	0.790134	0.750669	-0.163937	0.0376307	0.122997	-0.0467532	0.0516166	0.381389	0.843703	0.850951	0.92185	0.110092	-0.454597	0.817054	0.406814	0.407085	0.508004	0.0114846	0.235176
Mg2+	0.63601	-0.120436	0.416135	0.184053	0.24058	0.116765	0.460984	0.252573	0.0966696	0.479297	0.473625	1	0.853659	0.573292	0.559031	0.601167	0.464634	0.395511	0.461146	0.40588	0.302812	0.228912	0.387408	0.347541	0.348027	0.302439	0.0651835	0.343975	0.441296	0.310753	0.36245	0.375415	0.192308	0.0194332	-0.0257085	0.344361	0.245216	0.0467954	0.602265	0.521951	0.587328	0.105144	-0.289857	0.559031	0.377686	0.432195	0.146167	0.0582124	-0.0703082
Ca2+	0.457418	-0.018711	0.484991	0.254784	0.231181	0.0825703	0.456608	0.367474	0.132971	0.504416	0.490641	0.853659	1	0.569241	0.485455	0.575561	0.460173	0.324042	0.396969	0.522285	0.239932	0.142047	0.31918	0.240094	0.299246	0.397038	0.21129	0.314318	0.384211	0.281258	0.301515	0.343651	0.187247	0.137449	0.0267206	-0.0779221	0.201313	0.113225	0.547387	0.586585	0.531517	0.0789233	-0.242806	0.555952	0.489725	0.524182	0.293728	0.00200535	0.127934
OC	0.825229	-0.0384615	0.631796	0.510899	0.583369	0.210994	0.626498	0.172657	0.19253	0.882311	0.881325	0.573292	0.569241	1	0.893164	0.992389	0.556629	0.638901	0.701198	0.573279	0.736998	0.490204	0.80451	0.773784	0.72544	0.675067	0.732258	0.867512	0.603752	0.811416	0.875687	0.822269	-0.0686411	0.0620209	0.150871	0.025974	0.114496	0.471235	0.932951	0.911205	0.953467	0.0906105	-0.408443	0.927837	0.480091	0.502834	0.502567	0.0151261	0.300812
EC	0.66568	-0.0287449	0.544769	0.426303	0.413249	0.0360817	0.442847	0.1074	0.126709	0.795772	0.797604	0.559031	0.485455	0.893164	1	0.925581	0.596346	0.678506	0.758985	0.543927	0.702607	0.561945	0.839887	0.816772	0.770684	0.661454	0.706048	0.829316	0.601876	0.791825	0.803383	0.820014	0.0534843	0.089547	0.176481	-0.0272727	0.079167	0.396669	0.856992	0.806403	0.877756	0.139918	-0.392683	0.858774	0.336238	0.458704	0.379191	0.0442577	0.220269
TC	0.803242	-0.0487854	0.61397	0.501175	0.552784	0.162086	0.589429	0.170965	0.167301	0.882311	0.881184	0.601167	0.575561	0.992389	0.925581	1	0.57611	0.65074	0.719521	0.56498	0.74024	0.5253	0.820155	0.792812	0.740803	0.671177	0.749194	0.868076	0.614447	0.823256	0.871882	0.833686	-0.0353659	0.071777	0.147909	0.0753247	0.1038	0.462679	0.936122	0.904863	0.957125	0.106618	-0.418574	0.934743	0.463536	0.495547	0.478858	0.0148459	0.27656
PHE	0.491543	-0.174291	0.19669	0.320209	0.220175	-0.0465116	0.205074	0.038508	0.177439	0.508608	0.514497	0.464634	0.460173	0.556629	0.596346	0.57611	1	0.839172	0.832075	0.797133	0.581093	0.238901	0.607369	0.552401	0.582452	0.511547	0.604435	0.507249	0.660729	0.395047	0.471459	0.578526	-0.118199	-0.0133208	0.0984991	0.120779	0.0714286	0.230728	0.605867	0.548821	0.658569	0.0446497	-0.288664	0.635911	0.327766	0.27607	0.185479	-0.13644	0.155301
FLT	0.52093	-0.134008	0.320476	0.456122	0.418464	0.0639887	0.27456	0.0153629	0.327555	0.60451	0.61198	0.395511	0.324042	0.638901	0.678506	0.65074	0.839172	1	0.96716	0.751822	0.803242	0.473996	0.794362	0.734038	0.728964	0.647192	0.8	0.705426	0.698311	0.580691	0.659338	0.765891	-0.0947735	0.0754355	0.221777	0.11039	0.173163	0.4011	0.652069	0.653579	0.714607	-0.0419074	-0.365666	0.665116	0.239261	0.27996	0.291755	-0.108683	0.182223
PYR	0.54179	-0.0755061	0.360182	0.394052	0.40747	0.0325581	0.30895	0.0135307	0.289077	0.657505	0.662016	0.461146	0.396969	0.701198	0.758985	0.719521	0.832075	0.96716	1	0.729757	0.815222	0.573221	0.819873	0.768147	0.776321	0.663723	0.770161	0.73883	0.731144	0.665539	0.6747	0.810994	-0.0043554	0.0939024	0.183972	0.154545	0.156632	0.421423	0.73588	0.700091	0.759921	-0.0147997	-0.347842	0.758844	0.230897	0.318623	0.33132	-0.132493	0.162198
RET	0.54413	-0.206443	0.256155	0.231426	0.144939	-0.0107287	0.137652	-0.0995951	0.0520243	0.477126	0.475506	0.40588	0.522285	0.573279	0.543927	0.56498	0.797133	0.751822	0.729757	1	0.559109	0.237449	0.595344	0.575506	0.554453	0.552632	0.653695	0.569028	0.581232	0.421457	0.513158	0.568219	0.0671815	0.114286	0.386615	0.0815273	0.351826	0.190543	0.578729	0.604771	0.610687	-0.183718	-0.210644	0.608704	0.463509	0.441176	0.372579	-0.0141129	0.363609
BaA	0.584637	-0.0210526	0.453367	0.474111	0.496124	0.116843	0.3463	0.012544	0.239183	0.691332	0.694574	0.302812	0.239932	0.736998	0.702607	0.74024	0.581093	0.803242	0.815222	0.559109	1	0.672445	0.830444	0.782382	0.741649	0.692732	0.868548	0.820296	0.630769	0.727977	0.800564	0.849894	-0.102091	0.188676	0.156272	0.155844	0.111093	0.440828	0.695711	0.740411	0.754386	-0.164307	-0.359475	0.718534	0.17278	0.340688	0.296134	-0.155462	0.354433
CHR	0.282171	-0.165182	0.128596	0.277692	0.305004	-0.20902	-0.0170543	0.0138125	0.128541	0.485976	0.482734	0.228912	0.142047	0.490204	0.561945	0.5253	0.238901	0.473996	0.573221	0.237449	0.672445	1	0.59845	0.605215	0.557576	0.512843	0.620161	0.578013	0.38424	0.731219	0.501057	0.661311	0.0341463	0.19338	-0.043554	0.0103896	-0.00542906	0.573306	0.495923	0.489882	0.480064	-0.115075	-0.163977	0.539958	0.0172519	0.25749	0.285261	0.0338936	0.337746
BbF	0.617195	-0.132996	0.437485	0.337007	0.414799	-0.0587738	0.307118	0.00775194	0.113037	0.742354	0.744891	0.387408	0.31918	0.80451	0.839887	0.820155	0.607369	0.794362	0.819873	0.595344	0.830444	0.59845	1	0.954616	0.904017	0.735678	0.877016	0.933756	0.729456	0.825229	0.896688	0.967583	-0.0750871	0.145645	0.258362	0.196104	0.17689	0.469707	0.806554	0.778315	0.822028	0.0462113	-0.277486	0.815504	0.339462	0.40081	0.462851	0.00252101	0.342196
BkF	0.641297	-0.183603	0.386273	0.322421	0.432558	-0.0311487	0.266103	-0.0219873	0.126991	0.702748	0.70444	0.347541	0.240094	0.773784	0.816772	0.792812	0.552401	0.734038	0.768147	0.575506	0.782382	0.605215	0.954616	1	0.852713	0.648651	0.814919	0.90444	0.660788	0.836646	0.877237	0.937844	-0.0947735	0.138153	0.319338	0.24026	0.205899	0.411338	0.782845	0.775143	0.793883	-0.0110243	-0.194934	0.792953	0.283175	0.315587	0.387496	-0.0596639	0.277228
BeP	0.54771	-0.0447368	0.36245	0.301515	0.29105	-0.0534179	0.288231	0.0105708	0.193798	0.675687	0.672023	0.348027	0.299246	0.72544	0.770684	0.740803	0.582452	0.728964	0.776321	0.554453	0.741649	0.557576	0.904017	0.852713	1	0.720768	0.847581	0.846653	0.719887	0.792389	0.793939	0.918534	-0.0860627	0.0918118	0.161672	0.0805195	0.050158	0.435633	0.729236	0.754455	0.728305	-0.0147997	-0.147655	0.747851	0.264006	0.317611	0.423739	-0.121569	0.349761
BaP	0.477514	-0.15	0.280488	0.287242	0.177538	-0.19261	0.210275	-0.126165	0.189531	0.687708	0.689977	0.302439	0.397038	0.675067	0.661454	0.671177	0.511547	0.647192	0.663723	0.552632	0.692732	0.512843	0.735678	0.648651	0.720768	1	0.795565	0.698566	0.602582	0.660643	0.642006	0.767604	-0.100375	0.116886	0.102627	0.0350649	0.0566202	0.433155	0.651916	0.663415	0.705258	0.0108014	-0.256593	0.658537	0.332642	0.315899	0.361478	-0.0404889	0.420069
PER	0.49879	-0.19064	0.117241	0.419355	0.229839	-0.0185484	0.046371	0.0512097	0.296774	0.718548	0.714919	0.0651835	0.21129	0.732258	0.706048	0.749194	0.604435	0.8	0.770161	0.653695	0.868548	0.620161	0.877016	0.814919	0.847581	0.795565	1	0.825403	0.648498	0.667742	0.747177	0.885081	-0.424138	-0.133498	0.176863	-0.0441176	-0.0718576	0.507009	0.6375	0.823387	0.749754	-0.475806	0.0536946	0.667742	0.2185	0.254516	0.276613	-0.066087	0.375072
INP	0.713319	-0.0524291	0.538773	0.390973	0.491896	0.0648344	0.402114	0.063284	0.144045	0.793658	0.79408	0.343975	0.314318	0.867512	0.829316	0.868076	0.507249	0.705426	0.73883	0.569028	0.820296	0.578013	0.933756	0.90444	0.846653	0.698566	0.825403	1	0.62758	0.871036	0.954193	0.931501	-0.104704	0.168641	0.247038	0.125974	0.188721	0.494919	0.831773	0.839777	0.874941	0.0191037	-0.306942	0.838478	0.303477	0.337045	0.43884	-0.0795518	0.325286
DBA	0.445591	-0.167507	0.230332	0.175183	0.337711	-0.0043152	0.347655	-0.120826	0.0990619	0.507317	0.510131	0.441296	0.384211	0.603752	0.601876	0.614447	0.660729	0.698311	0.731144	0.581232	0.630769	0.38424	0.729456	0.660788	0.719887	0.602582	0.648498	0.62758	1	0.570356	0.557786	0.78424	0.0841631	0.0111427	0.20801	0.216541	0.148485	0.323556	0.684991	0.628518	0.618613	-0.0239223	-0.0187293	0.681801	0.222088	0.260784	0.309514	-0.234677	0.000305297
BPE	0.60592	-0.0580972	0.430354	0.318208	0.419309	-0.0143763	0.325722	0.0138125	0.164341	0.750247	0.745314	0.310753	0.281258	0.811416	0.791825	0.823256	0.395047	0.580691	0.665539	0.421457	0.727977	0.731219	0.825229	0.836646	0.792389	0.660643	0.667742	0.871036	0.570356	1	0.834109	0.894996	-0.0162021	0.205052	0.132056	-0.0467532	0.115469	0.484529	0.788281	0.774539	0.79332	0.0607845	-0.229831	0.801268	0.228283	0.317409	0.470251	-0.0607843	0.343308
COR	0.756871	-0.0518219	0.583016	0.480431	0.543622	0.117266	0.446653	0.0876674	0.18957	0.788724	0.790134	0.36245	0.301515	0.875687	0.803383	0.871882	0.471459	0.659338	0.6747	0.513158	0.800564	0.501057	0.896688	0.877237	0.793939	0.642006	0.747177	0.954193	0.557786	0.834109	1	0.883298	-0.205575	0.104007	0.163763	0.193506	0.100883	0.378944	0.827998	0.83132	0.876255	0.0501378	-0.341839	0.8179	0.387732	0.415385	0.507853	-0.0358543	0.39782
PAH	0.622128	-0.0894737	0.435702	0.357264	0.436646	-0.0109937	0.347287	0.0118393	0.163354	0.752643	0.750669	0.375415	0.343651	0.822269	0.820014	0.833686	0.578526	0.765891	0.810994	0.568219	0.849894	0.661311	0.967583	0.937844	0.918534	0.767604	0.885081	0.931501	0.78424	0.894996	0.883298	1	0.00470383	0.204704	0.258362	0.102597	0.20282	0.502865	0.830263	0.832679	0.828971	-0.0200098	-0.230019	0.842001	0.280125	0.343725	0.458623	-0.116527	0.348871
9FLO	-0.208537	0.245614	-0.0190283	-0.23502	-0.250523	-0.0980836	-0.0308362	0.0672474	-0.265854	-0.152091	-0.163937	0.192308	0.187247	-0.0686411	0.0534843	-0.0353659	-0.118199	-0.0947735	-0.0043554	0.0671815	-0.102091	0.0341463	-0.0750871	-0.0947735	-0.0860627	-0.100375	-0.424138	-0.104704	0.0841631	-0.0162021	-0.205575	0.00470383	1	0.600348	0.466979	0.288312	0.684495	0.0697581	-0.00694184	-0.108255	-0.17533	0.124203	0.121385	0.0360627	-0.267141	-0.0447533	-0.153659	-0.113522	-0.267028
9,10-AQ	-0.152091	0.214083	0.212146	-0.160526	-0.131185	-0.288328	-0.0738676	0.0679443	-0.323519	0.0440767	0.0376307	0.0194332	0.137449	0.0620209	0.089547	0.071777	-0.0133208	0.0754355	0.0939024	0.114286	0.188676	0.19338	0.145645	0.138153	0.0918118	0.116886	-0.133498	0.168641	0.0111427	0.205052	0.104007	0.204704	0.600348	1	0.576735	0.0805195	0.688153	0.159274	0.0499062	0.0727955	0.0784779	0.187805	-0.0142248	0.10122	0.0669767	0.132071	0.106272	-0.222002	0.257421
2MAQ	-0.00888502	0.0651968	0.0995951	-0.117814	-0.116376	-0.114983	-0.0445993	0.0108014	-0.284321	0.126307	0.122997	-0.0257085	0.0267206	0.150871	0.176481	0.147909	0.0984991	0.221777	0.183972	0.386615	0.156272	-0.043554	0.258362	0.319338	0.161672	0.102627	0.176863	0.247038	0.20801	0.132056	0.163763	0.258362	0.466979	0.576735	1	0.267532	0.818293	0.21151	0.17561	0.233583	0.198684	-0.00168856	0.110479	0.178571	0.00569083	0.0220484	0.0397213	-0.0979278	-0.0593951
BaAQ	0.453247	-0.37193	-0.278947	-0.123308	-0.0103896	-0.074026	-0.0467532	-0.0545455	-0.107792	-0.0454545	-0.0467532	0.344361	-0.0779221	0.025974	-0.0272727	0.0753247	0.120779	0.11039	0.154545	0.0815273	0.155844	0.0103896	0.196104	0.24026	0.0805195	0.0350649	-0.0441176	0.125974	0.216541	-0.0467532	0.193506	0.102597	0.288312	0.0805195	0.267532	1	0.623377	0.236326	0.106767	-0.0706767	0.0650155	0.0646617	0.368421	0.111688	-0.109126	0.0584416	-0.11039	0.0794634	-0.078982
OPAH	0.12341	0.0486924	0.065666	-0.151407	-0.113686	-0.0623126	0.00964265	0.114658	-0.264079	0.0589093	0.0516166	0.245216	0.201313	0.114496	0.079167	0.1038	0.0714286	0.173163	0.156632	0.351826	0.111093	-0.00542906	0.17689	0.205899	0.050158	0.0566202	-0.0718576	0.188721	0.148485	0.115469	0.100883	0.20282	0.684495	0.688153	0.818293	0.623377	1	0.189883	0.179791	0.151742	0.150025	0.0803136	0.109968	0.191476	-0.00293567	0.0077689	0.00478081	-0.138579	-0.209632
NPAH	0.225686	-0.285094	-0.151957	0.364001	0.300863	-0.145313	0.0455344	0.167316	0.074872	0.381083	0.381389	0.0467954	0.113225	0.471235	0.396669	0.462679	0.230728	0.4011	0.421423	0.190543	0.440828	0.573306	0.469707	0.411338	0.435633	0.433155	0.507009	0.494919	0.323556	0.484529	0.378944	0.502865	0.0697581	0.159274	0.21151	0.236326	0.189883	1	0.497702	0.468956	0.563133	-0.0211432	-0.299477	0.55497	0.110093	0.178325	0.276738	-0.0413675	0.125679
Levoglucosan	0.753247	-0.151111	0.502265	0.405226	0.487768	0.0653881	0.531712	0.107822	0.141649	0.84023	0.843703	0.602265	0.547387	0.932951	0.856992	0.936122	0.605867	0.652069	0.73588	0.578729	0.695711	0.495923	0.806554	0.782845	0.729236	0.651916	0.6375	0.831773	0.684991	0.788281	0.827998	0.830263	-0.00694184	0.0499062	0.17561	0.106767	0.179791	0.497702	1	0.842344	0.972887	0.186205	-0.370732	0.997584	0.439336	0.443484	0.534398	-0.0444614	0.144106
Mannosan	0.72833	0.0386257	0.659408	0.56115	0.604651	0.298852	0.598007	0.311235	0.347327	0.8582	0.850951	0.521951	0.586585	0.911205	0.806403	0.904863	0.548821	0.653579	0.700091	0.604771	0.740411	0.489882	0.778315	0.775143	0.754455	0.663415	0.823387	0.839777	0.628518	0.774539	0.83132	0.832679	-0.108255	0.0727955	0.233583	-0.0706767	0.151742	0.468956	0.842344	1	0.917441	-0.168233	-0.272795	0.862579	0.436521	0.520298	0.527429	-0.127273	0.366548
Galactosan	0.768271	-0.213165	0.590797	0.579307	0.567033	0.0403415	0.528567	0.191106	0.16859	0.918097	0.92185	0.587328	0.531517	0.953467	0.877756	0.957125	0.658569	0.714607	0.759921	0.610687	0.754386	0.480064	0.822028	0.793883	0.728305	0.705258	0.749754	0.874941	0.618613	0.79332	0.876255	0.828971	-0.17533	0.0784779	0.198684	0.0650155	0.150025	0.563133	0.972887	0.917441	1	0.209833	-0.517122	0.973543	0.576139	0.51082	0.546181	0.0729839	0.287571
L/M	-0.00634273	-0.114783	-0.0514831	-0.132323	-0.184694	-0.277117	-0.0696946	-0.151546	-0.251973	0.100502	0.110092	0.105144	0.0789233	0.0906105	0.139918	0.106618	0.0446497	-0.0419074	-0.0147997	-0.183718	-0.164307	-0.115075	0.0462113	-0.0110243	-0.0147997	0.0108014	-0.475806	0.0191037	-0.0239223	0.0607845	0.0501378	-0.0200098	0.124203	0.187805	-0.00168856	0.0646617	0.0803136	-0.0211432	0.186205	-0.168233	0.209833	1	-0.0835874	0.161362	0.187679	-0.0931174	0.073981	0.217418	-0.132775
L/G	-0.290056	0.179832	-0.462086	-0.561221	-0.41651	0.00225141	-0.345966	-0.181051	-0.0692308	-0.440901	-0.454597	-0.289857	-0.242806	-0.408443	-0.392683	-0.418574	-0.288664	-0.365666	-0.347842	-0.210644	-0.359475	-0.163977	-0.277486	-0.194934	-0.147655	-0.256593	0.0536946	-0.306942	-0.0187293	-0.229831	-0.341839	-0.230019	0.121385	-0.0142248	0.110479	0.368421	0.109968	-0.299477	-0.370732	-0.272795	-0.517122	-0.0835874	1	-0.375797	-0.314005	-0.267507	-0.195749	-0.214113	-0.089246
Anhydride-monossacharides	0.733192	-0.132996	0.468601	0.384329	0.470613	0.0157858	0.478788	0.0586328	0.100211	0.817618	0.817054	0.559031	0.555952	0.927837	0.858774	0.934743	0.635911	0.665116	0.758844	0.608704	0.718534	0.539958	0.815504	0.792953	0.747851	0.658537	0.667742	0.838478	0.681801	0.801268	0.8179	0.842001	0.0360627	0.10122	0.178571	0.111688	0.191476	0.55497	0.997584	0.862579	0.973543	0.161362	-0.375797	1	0.431385	0.421862	0.494564	-0.0532213	0.208255
Arabinose	0.413871	-0.231046	0.308276	0.189623	0.207284	-0.138712	0.181755	0.00235253	-0.107781	0.405071	0.406814	0.377686	0.489725	0.480091	0.336238	0.463536	0.327766	0.239261	0.230897	0.463509	0.17278	0.0172519	0.339462	0.283175	0.264006	0.332642	0.2185	0.303477	0.222088	0.228283	0.387732	0.280125	-0.267141	0.0669767	0.00569083	-0.109126	-0.00293567	0.110093	0.439336	0.436521	0.576139	0.187679	-0.314005	0.431385	1	0.806194	0.695689	0.396975	0.785047
Galactose	0.355466	0.0162465	0.381697	0.270507	0.273482	-0.0427126	0.244332	0.223077	0.00506073	0.410121	0.407085	0.432195	0.524182	0.502834	0.458704	0.495547	0.27607	0.27996	0.318623	0.441176	0.340688	0.25749	0.40081	0.315587	0.317611	0.315899	0.254516	0.337045	0.260784	0.317409	0.415385	0.343725	-0.0447533	0.132071	0.0220484	0.0584416	0.0077689	0.178325	0.443484	0.520298	0.51082	-0.0931174	-0.267507	0.421862	0.806194	1	0.802834	0.454545	0.804761
Glucose	0.298097	0.0493927	0.364634	0.231359	0.257475	-0.111598	0.217155	0.163999	0.0308064	0.509212	0.508004	0.146167	0.293728	0.502567	0.379191	0.478858	0.185479	0.291755	0.33132	0.372579	0.296134	0.285261	0.462851	0.387496	0.423739	0.361478	0.276613	0.43884	0.309514	0.470251	0.507853	0.458623	-0.153659	0.106272	0.0397213	-0.11039	0.00478081	0.276738	0.534398	0.527429	0.546181	0.073981	-0.195749	0.494564	0.695689	0.802834	1	0.437255	0.782289
Xylose	0.0302521	-0.0861437	-0.0571524	-0.0582124	-0.123529	-0.0434174	-0.0621849	0.122689	-0.0859944	0.00840336	0.0114846	0.0582124	0.00200535	0.0151261	0.0442577	0.0148459	-0.13644	-0.108683	-0.132493	-0.0141129	-0.155462	0.0338936	0.00252101	-0.0596639	-0.121569	-0.0404889	-0.066087	-0.0795518	-0.234677	-0.0607843	-0.0358543	-0.116527	-0.113522	-0.222002	-0.0979278	0.0794634	-0.138579	-0.0413675	-0.0444614	-0.127273	0.0729839	0.217418	-0.214113	-0.0532213	0.396975	0.454545	0.437255	1	0.35409
Mannose	0.153966	-0.035856	0.092514	0.179579	0.0634108	-0.172878	-0.141506	-0.111692	0.119257	0.242296	0.235176	-0.0703082	0.127934	0.300812	0.220269	0.27656	0.155301	0.182223	0.162198	0.363609	0.354433	0.337746	0.342196	0.277228	0.349761	0.420069	0.375072	0.325286	0.000305297	0.343308	0.39782	0.348871	-0.267028	0.257421	-0.0593951	-0.078982	-0.209632	0.125679	0.144106	0.366548	0.287571	-0.132775	-0.089246	0.208255	0.785047	0.804761	0.782289	0.35409	1
Primary-monossacharides	0.244257	-0.0143725	0.279637	0.223564	0.21043	-0.0938689	0.175617	0.239464	0.0241015	0.432981	0.432981	0.18629	0.350134	0.409302	0.287245	0.382805	0.21489	0.24778	0.276533	0.37247	0.190134	0.187174	0.363636	0.271177	0.317829	0.262945	0.231048	0.324595	0.230206	0.29401	0.384214	0.324172	-0.208188	0.015331	-0.0651568	-0.11039	-0.0862977	0.164413	0.435669	0.406222	0.487944	0.108657	-0.228893	0.395067	0.741744	0.85	0.952582	0.627171	0.812994
Ti	0.548022	-0.0668563	0.543902	0.162892	0.236031	0.0211416	0.502416	0.217457	-0.0980066	0.582754	0.579432	0.811036	0.727575	0.640139	0.652069	0.667925	0.375091	0.361371	0.448052	0.383083	0.296889	0.243129	0.458472	0.368167	0.38961	0.374564	-0.00604839	0.463304	0.437148	0.412262	0.429477	0.435669	0.234709	0.151782	0.0427767	0.183117	0.194077	0.23791	0.596305	0.514788	0.589736	0.267169	-0.440891	0.602386	0.383288	0.443265	0.288064	0.207334	-0.039604
V	0.406373	0.322245	0.612369	0.429791	0.530051	0.545757	0.737844	0.442314	0.373603	0.4254	0.42238	0.422648	0.372125	0.426155	0.336454	0.405165	0.191638	0.294322	0.314105	0.0924609	0.239505	0.00588946	0.268197	0.171398	0.302024	0.0928571	-0.0983871	0.297795	0.223077	0.174268	0.328904	0.24781	-0.166417	-0.20788	-0.223345	-0.061039	-0.226655	0.0968752	0.323556	0.415282	0.350137	-0.0340343	-0.405061	0.305799	0.114385	0.282635	0.266834	0.0948816	0.0155192
Mn	0.726004	-0.0819838	0.505875	0.480107	0.522903	0.1642	0.556871	0.166737	0.197463	0.769274	0.767301	0.701483	0.599384	0.881607	0.851586	0.899366	0.600121	0.693446	0.756589	0.481579	0.683157	0.560395	0.715997	0.674419	0.649471	0.59906	0.533468	0.729387	0.593621	0.757153	0.716984	0.740521	0.069338	0.139199	0.0923345	0.184416	0.127785	0.487279	0.81199	0.788281	0.839854	0.113037	-0.421013	0.82086	0.391566	0.46417	0.342495	-0.059944	0.174435
Fe	0.631833	-0.113032	0.547561	0.347387	0.326034	0.0141951	0.498943	0.236937	-0.0113259	0.731199	0.727575	0.736063	0.682056	0.799305	0.78662	0.817578	0.515274	0.528088	0.599366	0.524237	0.489731	0.401842	0.610843	0.546663	0.528994	0.517596	0.293548	0.630323	0.438664	0.642253	0.612504	0.610088	0.144278	0.282552	0.184615	0.111688	0.249303	0.359656	0.725468	0.685277	0.748194	0.261416	-0.448968	0.738901	0.532232	0.553781	0.460498	0.219862	0.29314
Ni	0.434461	0.0727651	0.451916	0.612718	0.615524	0.423437	0.518272	0.233766	0.264271	0.412564	0.417699	0.250174	0.128397	0.532317	0.48067	0.521444	0.361964	0.480066	0.447448	0.146296	0.525219	0.293718	0.400181	0.323467	0.335095	0.18223	0.319758	0.397161	0.334211	0.338266	0.456207	0.41498	-0.161914	-0.145403	-0.111632	-0.232468	-0.146167	0.234144	0.420955	0.506685	0.509147	-0.105587	-0.477111	0.39701	0.180539	0.270599	0.182724	-0.0734912	0.146323
Cu	0.298379	-0.10081	0.0602058	0.38676	0.289359	0.18506	0.254545	0.177167	0.396335	0.366737	0.357012	0.523864	0.504578	0.427907	0.423115	0.448062	0.429931	0.39845	0.489218	0.312146	0.303876	0.364905	0.297252	0.266949	0.35377	0.180293	0.158871	0.262579	0.439775	0.346723	0.24778	0.370684	0.285017	-0.136585	-0.110279	0.136364	0.0467547	0.271373	0.524313	0.446995	0.432498	0.0828331	-0.0433396	0.530796	0.0589004	0.176721	0.151767	-0.0840336	-0.119257
Zn	0.428612	-0.103239	0.414634	0.393242	0.446653	0.176321	0.41494	0.110782	0.363214	0.447075	0.445807	0.313994	0.347541	0.561099	0.514447	0.569133	0.328602	0.406906	0.445948	0.438664	0.439042	0.370965	0.348696	0.369415	0.387033	0.450774	0.359677	0.410994	0.233208	0.4926	0.397322	0.416068	0.0440767	0.128223	-0.0163763	-0.212987	0.0156389	0.370235	0.433706	0.566596	0.497232	-0.197682	-0.451032	0.47456	0.223142	0.275709	0.170794	-0.198039	0.196017
As	0.000366569	0.133704	0.0362625	0.0958843	0.182185	0.143695	0.0619501	-0.0256598	0.356305	0.138563	0.142962	-0.0185484	-0.145968	0.151393	0.251833	0.158358	0.206012	0.304985	0.296554	-0.00738916	0.230572	0.172287	0.304252	0.327346	0.255499	0.157258	0.10087	0.170455	0.483744	0.290689	0.216276	0.333578	0.146607	-0.0460512	0.167742	-0.175824	0.00282258	0.0324786	0.217742	0.178629	0.138224	0.0608871	0.0114943	0.140029	-0.38411	-0.153695	-0.0967742	-0.321734	-0.242649
Se	0.306785	0.429064	0.497537	0.453202	0.460734	0.523471	0.606229	0.402892	0.449166	0.337486	0.338821	-0.0221675	-0.0852217	0.34416	0.301446	0.314349	0.135484	0.263181	0.280534	-0.0584615	0.213348	0.0527253	0.0433815	0.0246941	0.0736374	-0.00689655	-0.106494	0.171969	-0.0671551	0.260067	0.214683	0.0812013	0.0519978	-0.0136836	-0.062069	-0.120879	-0.0418719	0.214615	0.245813	0.326601	0.237989	-0.0187192	-0.317607	0.179533	-0.19942	0.0584615	0.0576196	-0.255652	-0.0308387
Rb	0.754334	-0.0692308	0.639413	0.446884	0.466103	0.0926004	0.535025	0.19408	0.0882311	0.93136	0.930374	0.560651	0.538611	0.949119	0.881889	0.955462	0.53579	0.641156	0.708527	0.559109	0.729387	0.548414	0.812544	0.776321	0.727132	0.671501	0.697177	0.867935	0.592871	0.834109	0.854968	0.828612	-0.0311847	0.132927	0.187979	-0.00649351	0.155012	0.456108	0.897916	0.886288	0.93733	0.0750557	-0.434334	0.894574	0.436525	0.465182	0.508306	-0.0358543	0.262098
Sr	0.573454	-0.0116169	0.486492	0.290056	0.344948	0.177214	0.506037	0.230046	0.0107771	0.580909	0.572482	0.709233	0.737979	0.679767	0.620776	0.694676	0.455401	0.440888	0.507495	0.500237	0.406045	0.266672	0.485293	0.403614	0.403938	0.378424	0.294327	0.507657	0.590688	0.465846	0.4874	0.508306	0.139879	0.0489879	0.088664	0.181955	0.190244	0.208406	0.643554	0.628746	0.590501	0.174659	-0.19094	0.637307	0.383767	0.504742	0.407317	0.173109	0.0241379
Mo	0.330796	-0.0552632	0.104611	0.252573	0.19704	0.0738548	0.232558	0.203101	0.169415	0.394362	0.383369	0.504578	0.431002	0.462156	0.517266	0.510641	0.41936	0.383228	0.493023	0.282591	0.355039	0.459901	0.405779	0.3642	0.517266	0.18629	0.212903	0.382241	0.518386	0.464412	0.331924	0.472868	0.27561	-0.0216028	-0.0867596	0.14026	-0.0156389	0.323325	0.534733	0.459076	0.427338	0.0828331	0.00168856	0.543904	-0.0174262	0.138462	0.112655	-0.107283	-0.159083
Cd	0.582029	0.250726	0.535014	0.531092	0.485064	0.31413	0.521574	0.247748	0.20128	0.657895	0.658843	0.428011	0.376319	0.711	0.73945	0.742295	0.538407	0.541963	0.555477	0.360963	0.665244	0.380986	0.596254	0.573732	0.539592	0.494208	0.607521	0.580607	0.499332	0.51541	0.591513	0.598151	-0.129106	-0.0634072	0.058518	-0.328571	-0.117087	0.305484	0.626255	0.690605	0.686111	-0.113521	-0.561497	0.604789	0.160043	0.353006	0.191248	-0.0901478	0.149259
Sn	0.415504	-0.0532389	0.31367	0.424844	0.426638	0.13432	0.431149	0.126568	0.139958	0.582946	0.586469	0.158091	0.0273073	0.552502	0.496406	0.574771	0.228934	0.386751	0.435941	0.144534	0.475969	0.388443	0.42382	0.461875	0.421987	0.266996	0.206855	0.521776	0.414447	0.5463	0.50444	0.503453	0.0674216	0.0407666	0.0956446	0.149351	0.042217	0.280541	0.604047	0.511326	0.560278	0.0154038	-0.305629	0.559408	-0.0931428	-0.0933198	0.13576	-0.344538	-0.28101
Sb	0.724313	-0.0275304	0.559355	0.537315	0.595349	0.239746	0.5253	0.098802	0.278224	0.810571	0.812967	0.471194	0.424844	0.923467	0.905004	0.93277	0.605104	0.723749	0.757153	0.521457	0.793798	0.525581	0.824242	0.794221	0.724172	0.651406	0.751613	0.843834	0.614071	0.779845	0.842001	0.82537	-0.0801394	-0.0010453	0.144599	-0.0714286	0.026335	0.456567	0.862277	0.858502	0.910498	0.0465134	-0.430957	0.85525	0.324562	0.375101	0.324675	-0.059944	0.224052
Ba	0.51789	-0.0708556	0.264865	0.338481	0.297297	0.169056	0.445454	0.28548	0.196411	0.556188	0.551592	0.658132	0.64936	0.630813	0.634752	0.655542	0.477003	0.456396	0.555531	0.438503	0.381333	0.398184	0.375643	0.325966	0.384615	0.393308	0.424631	0.425539	0.484685	0.448517	0.408907	0.413721	0.0854342	-0.136415	-0.0733894	0.120743	0.0198198	0.336189	0.668892	0.605208	0.606205	0.0946545	-0.0263305	0.679177	0.108894	0.216578	0.169512	0.00200222	-0.166667
Pb	0.661452	0.0115385	0.548173	0.540232	0.610289	0.294856	0.55673	0.139535	0.297393	0.746441	0.745032	0.371202	0.350134	0.847075	0.794221	0.857928	0.451978	0.569133	0.619732	0.437247	0.689218	0.515011	0.665116	0.69105	0.579704	0.520946	0.567742	0.724595	0.556285	0.788865	0.756448	0.727837	-0.00993031	0.088676	0.0869338	-0.0363636	-0.00299814	0.272443	0.738599	0.798097	0.771555	-0.0437951	-0.312195	0.731642	0.25904	0.37166	0.330112	-0.154342	0.231394
O3	0.227703	0.379269	0.443274	0.0418186	0.154677	0.479979	0.650429	0.329746	0.192933	0.201037	0.198248	0.329705	0.433295	0.210536	0.125398	0.188663	0.137675	0.0862708	0.149536	0.223009	-0.0374711	-0.281469	-0.00993421	-0.0708466	0.0647466	-0.0622722	-0.232134	0.0794737	0.174494	0.0257069	0.0332883	0.0197813	0.181719	-0.0627258	-0.00799124	-0.158911	0.138416	-0.108034	0.247571	0.194153	0.162479	0.0462745	-0.129728	0.23877	-0.0360839	0.0070817	0.120965	0.0148542	-0.400767
NOx	0.571942	-0.375949	0.4094	0.299109	0.323783	-0.121154	0.306657	0.0198753	-0.103535	0.68485	0.690136	0.464019	0.358118	0.711915	0.740459	0.734609	0.387993	0.515135	0.566304	0.428383	0.58195	0.464602	0.751454	0.73038	0.611763	0.513128	0.483113	0.707968	0.450699	0.653417	0.70684	0.694365	-0.118216	-0.0106281	0.0905963	0.122118	0.00794165	0.386261	0.65388	0.600415	0.708656	0.0245054	-0.533752	0.668147	0.405037	0.390627	0.324775	0.096372	0.14265
Sr	0.335025	0.288664	0.343003	-0.0119115	0.0542636	0.236786	0.47315	0.160254	-0.18957	0.262016	0.257364	0.381087	0.388542	0.392107	0.349965	0.397181	0.219269	0.130937	0.2	0.314372	0.107681	-0.118675	0.165469	0.093728	0.177731	0.0302245	-0.221371	0.248062	0.37242	0.181395	0.187174	0.189429	0.437979	0.20993	0.264111	0.227273	0.301191	0.12988	0.389006	0.266989	0.322169	0.234832	-0.131332	0.387033	-0.00278819	0.117611	0.0668982	-0.0369748	-0.318167
PPT	-0.415941	-0.305598	-0.531248	-0.450972	-0.41416	-0.373614	-0.398025	-0.34784	-0.25648	-0.505101	-0.500806	-0.30019	-0.336388	-0.435428	-0.342497	-0.42537	-0.246464	-0.389015	-0.386605	-0.267421	-0.428618	-0.201475	-0.358946	-0.326886	-0.276491	-0.243772	-0.183641	-0.42799	-0.302663	-0.377385	-0.449677	-0.410912	-0.168995	-0.17763	-0.0187007	0.258492	-0.191847	-0.0552874	-0.395054	-0.516061	-0.461305	0.0830845	0.430461	-0.375814	-0.233026	-0.327016	-0.314638	-0.0162065	-0.223248
P	0.148555	0.0352227	0.0665262	0.225022	0.375053	0.395208	0.19098	0.0257928	0.303453	0.00239605	0.00747005	-0.231181	-0.143343	0.0210007	-0.162791	-0.0249471	-0.0161583	0.00211416	-0.0573643	-0.0684211	0.0700493	-0.043129	-0.168851	-0.088654	-0.281889	-0.0433514	-0.0125	-0.0443975	-0.21651	-0.00338266	0.0163495	-0.129105	-0.221951	-0.0426829	-0.0810105	-0.0402597	-0.0221214	0.14241	-0.0617638	0.038961	0.0379022	-0.108808	-0.127955	-0.042988	0.00313671	-0.0827935	-0.076412	-0.0932773	0.149739
T	0.129951	0.048583	0.217567	-0.16749	-0.207611	0.00704722	0.272586	0.0590557	-0.167301	0.145173	0.140521	0.531805	0.503282	0.173221	0.24327	0.212121	0.122018	0.0801973	0.143058	0.27004	0.000281889	-0.106272	0.114729	0.0104299	0.161381	0.127947	-0.142339	0.083439	0.304315	0.045525	0.0215645	0.111487	0.418293	0.115679	0.0283972	0.0493506	0.179321	-0.196195	0.218061	0.110541	0.0999156	0.146109	-0.0754221	0.194926	0.0314542	0.0898785	0.00453035	0.135574	-0.311269
OC-EC-ratio	0.169274	-0.00890688	-0.0154769	0.194069	0.164905	0.336293	0.240451	0.26117	0.180973	-0.00211416	-0.00761099	-0.0741431	0.104611	-0.0356589	-0.423961	-0.113883	-0.0717306	-0.187174	-0.254405	-0.052834	-0.162932	-0.351938	-0.290909	-0.304863	-0.250458	-0.157605	-0.15	-0.169274	-0.173171	-0.177872	-0.0883721	-0.221846	-0.259233	-0.112544	-0.176132	0.135065	0.0248764	-0.0230728	-0.0460586	-0.0025672	0.0139788	-0.0320157	-0.019137	-0.0817477	0.261567	0.000809717	0.128662	-0.00784314	0.102347
[truncated: 25 more columns]
